# Supplementary material for: Expression of Concern: Identification of 17 HrpX-Regulated Proteins Including Two Novel Type III Effectors, XOC_3956 and XOC_1550, in Xanthomonas oryzae pv. oryzicola
Source: PLoS One. 2022 Jul 18;17(7):e0271868. doi: 10.1371/journal.pone.0271868 (PMC9292079; doi:10.1371/journal.pone.0271868)
Supplement: S2 File — Subset of the microarray sequencing data. (XLS) [file pone.0271868.s001.xls]

## Sheet: RS105_+RS105_0504
gene name	RS105_0504	cv1	rep1	+RS105_0504	cv2	rep2	rate(+RS105/RS105)	log(+RS105/RS105)
XOCORF_4182_2_37	2.54	0	1	9605.4	1.38	3	3781.65	11.8848
XOCORF_3601_904_939	0.36	0	1	1044.75	0.96	3	2902.08	11.5029
XOCORF_2085_209_244	0.73	0	1	1791.62	1.26	3	2454.27	11.2611
XOCORF_2510_147_179	1.45	0	1	2955.64	1.28	3	2038.37	10.9932
XOCORF_4673_808_843	4.91	0	1	9925.85	0.79	3	2021.56	10.9813
XOCORF_0807_35_67	1.09	0	1	1880.2	1.01	3	1724.95	10.7523
XOCORF_1489_114_147	2.18	0.17	2	3619.43	1.18	3	1660.29	10.6972
XOCORF_1225_2907_2942	3.54	0.54	2	5489.06	0.92	2	1550.58	10.5986
XOCORF_0065_609_644	0.36	0	1	556.39	0.62	3	1545.53	10.5939
XOCORF_0724_9_44	2.36	0	1	3313.44	1.28	3	1404	10.4553
XOCORF_1245_97_132	0.36	0	1	406.73	0.61	3	1129.81	10.1419
XOCORF_3935_231_266	2.91	0	1	2942.03	1.21	3	1011.01	9.98158
XOCORF_1632_1010_1045	0.36	0	1	358.38	0.53	3	995.5	9.95928
XOCORF_2108_301_336	7.81	0	1	7728.38	1.18	4	989.549	9.95063
XOCORF_2107_339_373	1.27	0	1	1098.59	0.83	3	865.031	9.75661
XOCORF_4379_620_650	11.81	0	1	9822.22	0	1	831.687	9.6999
XOCORF_1143_417_452	21.45	0.53	2	17012.7	1.39	3	793.134	9.63142
XOCORF_1204_161_196	1.27	0	1	847.32	1.19	3	667.181	9.38193
XOCORF_2293_2215_2246	0.91	0	1	601.26	0.66	3	660.725	9.36791
XOCORF_4334_471_506	15.99	0	1	10258.8	1.36	3	641.574	9.32547
XOCORF_3354_246_276	25.8	0.38	2	15591.1	1.38	3	604.305	9.23913
XOCORF_2278_139_174	2.46	0.77	2	1414.28	1.4	4	574.911	9.16719
XOCORF_2321_1537_1572	1.27	0	1	705.76	0.79	3	555.717	9.11821
XOCORF_1224_1004_1033	17.62	0	1	9760.56	1.37	3	553.948	9.11361
XOCORF_2703_162_191	3.21	0.95	3	1711.14	0.91	3	533.065	9.05817
XOCORF_4293_871_905	3.27	0	1	1689.72	0.86	3	516.734	9.01328
XOCORF_1076_63_97	34.8	0.18	2	17977.9	1.4	3	516.605	9.01292
XOCORF_4423_33_68	7.27	0	1	3595.4	1.31	3	494.553	8.94998
XOCORF_2477_141_174	40.88	0	1	20180.3	0	1	493.647	8.94734
XOCORF_0148_1732_1767	1.09	0	1	524.26	0.65	3	480.972	8.90981
XOCORF_3991_371_405	3.63	0	1	1663.96	1.11	3	458.391	8.84044
XOCORF_3599_545_580	0.36	0	1	164.72	0.3	3	457.556	8.8378
XOCORF_2891_588_623	4.54	0	1	2032.76	1.34	3	447.744	8.80653
XOCORF_4557_1107_1142	0.73	0	1	320.89	0.3	4	439.575	8.77997
XOCORF_2717_421_456	4.72	0	1	2053.61	1.22	3	435.087	8.76516
XOCORF_1004_13_48	0.55	0	1	238.82	0	1	434.218	8.76228
XOCORF_4316_346_381	16.17	0	1	6988.74	1.3	3	432.204	8.75557
XOCORF_1594_49_84	45.43	0	1	19595.8	0	1	431.341	8.75268
XOCORF_1066_337_372	3.82	0	1	1637.04	0.52	3	428.545	8.7433
XOCORF_4261_1174_1204	0.55	0	1	233.61	0.41	3	424.745	8.73045
XOCORF_0121_7_37	24.53	0	1	10298.1	1.37	3	419.818	8.71362
XOCORF_3787_240_273	6.9	0	1	2883.56	1.2	3	417.907	8.70704
XOCORF_0983_953_988	1.27	0	1	528.89	0.48	3	416.449	8.702
XOCORF_4035_737_772	1.91	0.62	2	788.56	0.95	3	412.859	8.6895
XOCORF_4291_109_140	2.73	0	1	1108.37	0.57	4	405.996	8.66532
XOCORF_1531_9_44	0.91	0	1	368.22	0.1	3	404.637	8.66049
XOCORF_1911_1116_1148	9.99	0	1	4007.92	1.63	4	401.193	8.64815
XOCORF_2420_24_54	7.99	0	1	3133.96	1.31	3	392.235	8.61558
XOCORF_3864_1291_1326	0.73	0	1	277.62	0.43	3	380.301	8.571
XOCORF_2027_465_497	1.27	0	1	472.88	0.55	2	372.346	8.5405
XOCORF_1599_29_64	15.08	0	1	5549.13	1.32	3	367.979	8.52348
XOCORF_4632_326_358	36.89	0	1	13055.5	0	1	353.903	8.46721
XOCORF_3557_97_128	3.82	0	1	1351.9	1.2	3	353.901	8.4672
XOCORF_0375_653_688	8.18	0	1	2802.79	1.19	3	342.639	8.42055
XOCORF_2681_367_399	1.27	0	1	432.78	0.43	3	340.772	8.41266
XOCORF_0185_31_60	1.45	0	1	485.47	0.39	3	334.807	8.38719
XOCORF_3514_197_232	7.99	0	1	2647.63	0.83	3	331.368	8.37229
XOCORF_3116_277_312	9.81	0	1	3241.65	1.26	3	330.443	8.36826
XOCORF_0834_101_136	6.18	0	1	2028.71	1.2	3	328.27	8.35874
XOCORF_4588_1798_1833	1.45	0	1	438.86	0.84	3	302.662	8.24156
XOCORF_0709_33_68	1.45	0	1	420.33	0.72	3	289.883	8.17933
XOCORF_1211_729_764	2	0	1	572.6	0.39	3	286.3	8.16138
XOCORF_1189_8_39	4.91	0	1	1398.5	0.54	3	284.827	8.15394
XOCORF_1724_317_347	15.08	0	1	4293.64	1.34	3	284.724	8.15342
XOCORF_3197_1063_1098	3.63	0.8	2	1033.17	0.57	3	284.62	8.15289
XOCORF_1028_115_145	6.9	0	1	1932.31	0	1	280.045	8.12951
XOCORF_2818_530_563	13.9	0.23	2	3867.52	0.67	3	278.239	8.12018
XOCORF_4128_17_52	0.73	0	1	202.35	0	1	277.192	8.11474
XOCORF_0554_24_54	67.59	0	1	18709.1	0	1	276.803	8.11272
XOCORF_3595_213_247	0.91	0	1	249.82	0.39	3	274.527	8.10081
XOCORF_1755_636_670	15.99	0	1	4375.56	1.3	3	273.644	8.09615
XOCORF_0202_840_874	38.7	0.87	2	10515.2	1.35	3	271.712	8.08593
XOCORF_4538_276_309	23.98	0	1	6505.59	1.36	3	271.292	8.0837
XOCORF_2664_456_488	1.27	0	1	331.75	0.76	3	261.22	8.02912
XOCORF_0720_945_980	51	0.63	3	13151.4	0.97	2	257.871	8.01051
XOCORF_2361_529_564	29.89	0.76	2	7663.68	0.99	4	256.396	8.00223
XOCORF_1793_113_148	68.31	0.76	2	17461.1	0.86	3	255.616	7.99784
XOCORF_4583_920_955	17.26	0	1	4257.16	0.85	2	246.649	7.94632
XOCORF_0263_165_200	2.91	0	1	706.34	0.72	3	242.729	7.9232
XOCORF_1144_174_207	6.54	0	1	1505.61	0.91	3	230.216	7.84684
XOCORF_0082_74_105	50.61	0.46	2	11488.5	1.39	3	227	7.82655
XOCORF_1120_37_72	19.81	0	1	4431.72	1.35	3	223.711	7.80549
XOCORF_1164_1381_1416	10.45	0.55	2	2337.66	1.19	4	223.7	7.80542
XOCORF_2694_89_122	3.81	0.38	2	851.95	0.94	3	223.609	7.80483
XOCORF_3931_145_179	17.44	0.5	2	3895.6	1.37	3	223.372	7.8033
XOCORF_4191_1716_1748	10.84	0.55	3	2404.46	1.3	3	221.814	7.7932
XOCORF_3666_363_398	27.44	0	1	6029.97	1.36	3	219.751	7.77973
XOCORF_4575_316_351	13.54	0.15	2	2947.25	1.29	3	217.67	7.766
XOCORF_0044_531_561	5.45	0	1	1132.9	0.23	2	207.872	7.69955
XOCORF_2568_5_40	14.9	0.17	2	3066.22	0.99	3	205.787	7.68501
XOCORF_1200_41_73	11.27	0	1	2297.06	1.25	3	203.821	7.67116
XOCORF_2179_1121_1156	4.72	0	1	961.96	1.14	3	203.805	7.67105
XOCORF_1277_956_990	24.89	0	1	5065.26	0.91	2	203.506	7.66893
XOCORF_0860_1591_1626	1.09	0	1	218.85	0.11	3	200.78	7.64947
XOCORF_2208_566_598	1.64	0	1	318.43	0.37	3	194.165	7.60114
XOCORF_1622_105_135	5.09	0	1	984.25	0.37	3	193.369	7.59522
XOCORF_2654_878_913	1.09	0	1	209.87	0.39	3	192.541	7.58902
XOCORF_4444_1036_1071	9.45	0	1	1765.57	1.2	3	186.833	7.5456
XOCORF_2898_209_244	6.36	0	1	1188.05	0.63	2	186.8	7.54535
XOCORF_0590_180_209	2.18	0	1	398.62	0	1	182.853	7.51454
XOCORF_4564_491_525	3.63	0	1	658.29	0.55	3	181.347	7.50261
XOCORF_3233_322_357	28.89	0.19	2	5049.19	1.32	3	174.773	7.44934
XOCORF_2584_1264_1299	41.43	0	1	6941.85	1.38	3	167.556	7.3885
XOCORF_2991_161_196	51.3	1.08	3	8492.91	1.17	3	165.554	7.37116
XOCORF_4547_441_476	170.8	0	1	27761.5	0.92	2	162.538	7.34463
XOCORF_3536_1298_1333	16.17	0.47	3	2610.29	1.16	3	161.428	7.33475
XOCORF_3434_289_324	2.73	0	1	424.39	0.7	3	155.454	7.28035
XOCORF_3280_379_414	59.23	0.52	3	9195.49	1.39	3	155.251	7.27845
XOCORF_2333_1384_1418	39.61	0	1	6049.94	0.75	3	152.738	7.25491
XOCORF_4443_139_174	3.45	0	1	520.2	0.73	3	150.783	7.23633
XOCORF_0275_273_308	30.44	0.41	2	4498.3	1.31	3	147.776	7.20727
XOCORF_4210_422_455	45.79	0	1	6748.76	1.35	3	147.385	7.20345
XOCORF_0795_168_201	33.98	0.07	2	4916.32	1.12	3	144.683	7.17675
XOCORF_2423_591_626	9.27	0.69	2	1315.71	0.75	2	141.932	7.14906
XOCORF_4155_1928_1958	2.36	0	1	329.57	0.1	2	139.648	7.12565
XOCORF_0715_780_810	55.42	0	1	7734.46	1.04	3	139.561	7.12475
XOCORF_0632_61_96	9.99	0.64	2	1394.16	1.23	3	139.556	7.1247
XOCORF_1114_1444_1478	13.45	0	1	1810.72	0.96	3	134.626	7.07281
XOCORF_1994_1174_1209	46.88	0.53	3	6274.58	0.84	3	133.843	7.0644
XOCORF_2394_1859_1894	4.82	0.55	2	630.5	0.2	3	130.809	7.03132
XOCORF_0493_475_507	1.45	0	1	188.45	0.48	4	129.966	7.02199
XOCORF_3370_774_807	31.98	0	1	4153.38	0.01	2	129.874	7.02097
XOCORF_1502_841_872	63.96	0	1	8301.99	0.98	2	129.8	7.02014
XOCORF_3017_692_727	2.54	0	1	328.85	0.36	3	129.469	7.01646
XOCORF_3856_129_164	22.89	0	1	2948.98	1.32	3	128.833	7.00935
XOCORF_1057_321_356	39.97	0	1	5134.3	1.19	3	128.454	7.00511
XOCORF_3529_172_201	141.73	0	1	18140.3	0	1	127.992	6.99991
XOCORF_1887_112_147	6.36	0	1	811.14	0.63	3	127.538	6.99478
XOCORF_0676_821_856	17.08	0	1	2174.32	1.21	3	127.302	6.99211
XOCORF_4424_179_214	46.21	0.45	3	5881.75	1.21	3	127.283	6.9919
XOCORF_1229_1799_1834	83.16	0.32	3	10389.3	1.38	3	124.932	6.965
XOCORF_3797_231_266	20.35	0	1	2510.7	1.24	3	123.376	6.94692
XOCORF_2657_472_504	3.45	0	1	425.25	0.46	3	123.261	6.94557
XOCORF_0397_199_231	62.96	0.73	2	7634	1.26	3	121.252	6.92186
XOCORF_2804_934_969	31.52	0.87	2	3798.91	0.7	3	120.524	6.91317
XOCORF_2924_590_625	11.45	0	1	1377.66	0.82	3	120.32	6.91073
XOCORF_3065_836_871	21.08	0.55	3	2485.81	1.07	3	117.923	6.8817
XOCORF_1524_51_86	17.26	0	1	1995.71	0.96	3	115.626	6.85333
XOCORF_0221_136_166	8.81	0.48	2	1008.28	0.63	3	114.447	6.83854
XOCORF_3954_1670_1705	15.26	0.45	3	1743.86	1.34	4	114.277	6.83639
XOCORF_2463_25_60	48.34	0.54	2	5518.16	1.28	3	114.153	6.83483
XOCORF_1494_6_40	60.45	0.32	3	6860.5	1.37	3	113.49	6.82643
XOCORF_2651_58_90	5.63	0	1	637.73	0.66	3	113.274	6.82367
XOCORF_1929_1100_1135	23.81	0.24	2	2660.94	1.18	3	111.757	6.80422
XOCORF_2271_115_146	8.36	0	1	924.03	0.97	3	110.53	6.78829
XOCORF_1298_347_382	36.28	0.93	3	3998.65	1.28	3	110.216	6.78419
XOCORF_0189_347_382	14.72	0.2	2	1586.67	0.42	3	107.79	6.75208
XOCORF_3338_305_340	144.21	0.19	3	15492.1	0.74	3	107.427	6.74721
XOCORF_1007_3_37	85.49	0.47	2	8993.71	1.38	3	105.202	6.71702
XOCORF_3258_101_136	11.87	0.65	3	1245.94	1.16	3	104.965	6.71377
XOCORF_2304_216_248	30.16	0	1	3070.85	0.97	3	101.819	6.66986
XOCORF_1072_97_132	17.93	0.33	3	1813.33	1.2	3	101.134	6.66012
XOCORF_1953_37_66	1.64	0	1	165.01	0	1	100.616	6.65271
XOCORF_0449_537_572	25.26	0.23	2	2527.64	0.94	2	100.065	6.64479
XOCORF_2205_659_694	2.91	0	1	290.72	0.7	4	99.9038	6.64247
XOCORF_1083_1225_1259	29.71	0.19	2	2939.72	0.86	3	98.9472	6.62859
XOCORF_1336_2706_2741	28.71	0	1	2832.32	0.7	3	98.6527	6.62429
XOCORF_3166_257_292	35.73	0.65	3	3512.25	1.27	4	98.2997	6.61912
XOCORF_1923_829_864	49.15	0.72	2	4821.95	1.32	3	98.1068	6.61628
XOCORF_0292_25_60	5.81	0	1	567.1	0.89	2	97.6076	6.60892
XOCORF_1209_33_68	38.34	0	1	3725.67	0	1	97.1745	6.60251
XOCORF_2035_489_524	2	0	1	193.23	0.63	4	96.615	6.59418
XOCORF_3882_265_300	17.62	0	1	1701.88	1.1	3	96.588	6.59377
XOCORF_0596_771_806	4.91	0	1	473.6	0.43	3	96.4562	6.5918
XOCORF_2617_153_188	2.91	0	1	280.22	0.5	3	96.2955	6.5894
XOCORF_2310_201_236	18.53	0.8	2	1763.83	1.27	3	95.1878	6.5727
XOCORF_1276_200_233	8.18	0	1	775.82	0.68	3	94.8435	6.56748
XOCORF_4229_471_505	6.24	0.52	3	580.42	0.68	3	93.016	6.53941
XOCORF_3694_20_49	10.72	0	1	996.98	0.98	3	93.0019	6.53919
XOCORF_1056_9_44	2.73	0	1	251.85	0	1	92.2527	6.52752
XOCORF_0897_529_564	5.81	0	1	523.97	0.89	3	90.1842	6.4948
XOCORF_3396_417_447	23.86	0.8	3	2136.4	1.07	3	89.539	6.48444
XOCORF_3648_1329_1361	58.69	0.52	2	5237.65	1.27	3	89.2426	6.47966
XOCORF_0283_89_124	43.79	0	1	3892.99	1.16	3	88.9013	6.47413
XOCORF_2997_740_775	64.62	0.49	3	5733.54	1.38	3	88.727	6.4713
XOCORF_4644_822_857	79.04	0.75	2	7011.32	1.39	3	88.706	6.47096
XOCORF_4569_885_920	3.09	0	1	269.8	0.45	3	87.3139	6.44814
XOCORF_0861_107_142	12.17	0	1	1054.31	0.65	2	86.6319	6.43683
XOCORF_2596_442_477	27.26	0	1	2346.56	0.82	2	86.0807	6.42762
XOCORF_1198_2109_2144	6.18	0	1	530.34	1	3	85.8155	6.42317
XOCORF_1477_241_276	61.23	0	1	5194.44	1.64	4	84.8349	6.40659
XOCORF_2888_709_741	1.82	0	1	152.85	0.23	3	83.9835	6.39203
XOCORF_4337_781_813	47.6	0.9	3	3975.21	1.32	3	83.5128	6.38393
XOCORF_1410_321_356	19.62	0	1	1631.82	1.1	3	83.1713	6.37801
XOCORF_2466_947_981	6.36	0	1	517.02	0.34	3	81.2925	6.34505
XOCORF_0475.1_267_298	6.18	0	1	501.1	0	1	81.0841	6.34135
XOCORF_2524_237_266	4.63	0.33	2	363.01	0.22	3	78.4039	6.29285
XOCORF_0516_2_34	19.17	0.41	2	1503	0.82	3	78.4038	6.29285
XOCORF_3762_787_820	58.69	0.1	2	4537.67	0.83	3	77.3159	6.27269
XOCORF_1818_303_335	14.54	0	1	1119.15	0.83	3	76.9704	6.26623
XOCORF_0192_283_315	12.54	0.07	2	961.82	0.87	2	76.7002	6.26116
XOCORF_1501_97_127	2.36	0	1	178.9	0	1	75.8051	6.24422
XOCORF_1428_633_668	5.09	0	1	378.64	0.46	3	74.389	6.21702
XOCORF_0664_281_316	10.54	0	1	779	0.59	3	73.9089	6.20768
XOCORF_2232_1059_1094	24.62	0.45	2	1799.72	0.96	3	73.0999	6.1918
XOCORF_2102_1199_1234	42.7	0	1	3112.32	1.37	4	72.8881	6.18761
XOCORF_3210_137_169	157.54	0.18	2	11408.3	1.36	3	72.4153	6.17822
XOCORF_0160_670_701	4.54	0	1	327.99	0.29	3	72.2445	6.17482
XOCORF_2975_429_460	13.26	0	1	957.91	0.36	3	72.2406	6.17474
XOCORF_3955_2_32	134.46	0.23	3	9683.56	1.36	3	72.0181	6.17029
XOCORF_4428_19_50	4.91	0	1	352.81	0.61	4	71.8554	6.16702
XOCORF_0838_1103_1138	8.63	0.77	2	619.21	0.43	3	71.7509	6.16492
XOCORF_2929_81_116	16.54	0.49	2	1186.02	0.63	3	71.7062	6.16403
XOCORF_1664_31_65	15.26	0	1	1091.36	1.19	3	71.5177	6.16023
XOCORF_2151_721_754	4.18	0	1	295.85	0.4	3	70.7775	6.14522
XOCORF_4619_390_420	10.72	0	1	752.08	0	1	70.1567	6.13251
XOCORF_1542_12_45	2.73	0	1	191.35	0.62	3	70.0916	6.13117
XOCORF_4104_1483_1518	6.54	0	1	455.94	0.24	3	69.7156	6.12341
XOCORF_4098_675_706	9.45	0	1	658	0.86	3	69.6296	6.12163
XOCORF_4252_48_77	25.26	0	1	1745.88	1.2	3	69.1164	6.11096
XOCORF_4311_17_52	35.89	0.43	2	2472.78	1.01	3	68.8989	6.10641
XOCORF_1944_1301_1334	6.54	0	1	446.96	0.55	3	68.3425	6.09471
XOCORF_1663_190_222	27.62	0	1	1874.99	1.34	3	67.8852	6.08503
XOCORF_0284_297_328	14.9	0	1	1009.14	0	1	67.7275	6.08167
XOCORF_4173_846_879	66.02	0.21	3	4461.83	1.38	3	67.583	6.07859
XOCORF_0589_231_264	116.65	0	1	7856.91	1.37	3	67.3546	6.0737
XOCORF_3063_533_562	49.48	1.08	3	3332.26	1.3	3	67.3456	6.07351
XOCORF_2855_525_557	47.24	0	1	3150.47	1.28	3	66.6907	6.05941
XOCORF_3530_129_164	11.08	0.39	2	732.54	0.92	2	66.1137	6.04688
XOCORF_2696_83_118	169.53	0	1	11189.2	0	1	66.0011	6.04442
XOCORF_4085_793_828	71.59	0.64	2	4717.44	0	1	65.8952	6.0421
XOCORF_1452_441_476	3.09	0	1	202.79	0.22	2	65.6278	6.03624
XOCORF_2190_577_612	224.58	0	1	14713.6	1.38	3	65.5163	6.03378
XOCORF_2954_281_316	6.18	0	1	404.27	0.13	2	65.4159	6.03157
XOCORF_2440_172_201	163.35	0	1	10645.5	0	1	65.1699	6.02613
XOCORF_3983_547_580	7.63	0	1	493.28	0.56	3	64.6501	6.01458
XOCORF_3583_17_48	11.45	0	1	733.84	0	1	64.0908	6.00205
XOCORF_1397_227_257	6.18	0	1	394.28	0.39	3	63.7994	5.99547
XOCORF_1493_360_391	24.29	0.92	3	1544.98	0.26	3	63.6056	5.99108
XOCORF_3771_1065_1099	5	0.24	2	317.63	0.51	4	63.526	5.98928
XOCORF_1506_581_616	103.51	0.46	3	6570.44	0.95	3	63.4764	5.98815
XOCORF_3692_135_167	15.26	0	1	968.33	1	3	63.4554	5.98767
XOCORF_2910_979_1013	82.07	0.46	3	5206.67	0.69	3	63.4418	5.98736
XOCORF_3429_183_213	36.52	0	1	2303.43	1.24	3	63.0731	5.97895
XOCORF_4292_114_143	8.36	0	1	526.28	0.42	3	62.9522	5.97618
XOCORF_0823_1738_1773	21.62	0	1	1357.83	0.71	2	62.8043	5.97279
XOCORF_1968_295_330	12.54	0	1	784.21	0.96	3	62.5367	5.96663
XOCORF_0406_105_140	5.63	0	1	349.99	0	1	62.1652	5.95803
XOCORF_0696_103_138	6.9	0	1	428.44	0.26	3	62.0928	5.95635
XOCORF_4452_206_237	44.45	0.5	3	2754.74	1.29	3	61.9739	5.95359
XOCORF_1795_106_140	18.53	0	1	1148.1	0.64	2	61.959	5.95324
XOCORF_1106_6_39	25.9	0.1	2	1597.38	0.59	3	61.6749	5.94661
XOCORF_3531_74_103	15.81	0	1	964.56	0.54	3	61.0095	5.93096
XOCORF_0666_2208_2243	3.63	0	1	218.85	0.46	2	60.2893	5.91383
XOCORF_0377_559_592	12.17	0.64	2	733.55	0.79	3	60.2753	5.91349
XOCORF_0436_313_348	29.98	0	1	1792.49	1.13	3	59.7895	5.90182
XOCORF_1396_193_228	27.62	0	1	1650.93	1.06	3	59.773	5.90142
XOCORF_1283_1367_1402	115.65	0.24	2	6825.76	0.9	3	59.0208	5.88315
XOCORF_0607_849_884	18.99	0.52	2	1117.7	1.19	3	58.8573	5.87915
XOCORF_3962_265_300	6.72	0	1	393.7	0.47	3	58.5863	5.87249
XOCORF_0348_130_161	50.88	0	1	2977.06	0	1	58.5114	5.87065
XOCORF_0376_1306_1341	4.36	0	1	254.45	0.06	2	58.3601	5.86691
XOCORF_0524_1081_1116	96.39	0.08	2	5608.77	1.37	3	58.1883	5.86266
XOCORF_1589_573_608	30.71	0	1	1783.8	1.12	3	58.0853	5.8601
XOCORF_1325_1374_1409	51.06	0	1	2959.4	0.7	3	57.9593	5.85697
XOCORF_2507_2427_2462	9.27	0.27	2	534.39	0.53	3	57.6472	5.84918
XOCORF_2916_50_81	5.63	0	1	323.93	0	1	57.5364	5.8464
XOCORF_4635_110_142	66.69	0.68	2	3744.2	1.3	3	56.1433	5.81104
XOCORF_2209_134_164	6.72	0	1	377.2	0.74	3	56.131	5.81072
XOCORF_4306_57_86	19.26	0	1	1076.31	0.59	3	55.8832	5.80434
XOCORF_0879_201_235	4.54	0	1	253.59	0.03	3	55.8568	5.80366
XOCORF_1801_377_412	24.8	0.05	2	1385.18	1.18	3	55.854	5.80359
XOCORF_2511_1437_1470	1.64	0	1	90.75	0.63	2	55.3354	5.79013
XOCORF_2297_2622_2651	6.36	0.29	2	351.44	0.26	3	55.2579	5.78811
XOCORF_1263_1143_1176	11.81	0	1	651.77	0.4	4	55.188	5.78628
XOCORF_4320_100_135	27.8	0.67	3	1515.74	1.07	3	54.523	5.76879
XOCORF_1934_81_115	18.9	0	1	1021.01	0.63	3	54.0217	5.75547
XOCORF_0395_79_109	18.35	0	1	990.04	0	1	53.9531	5.75363
XOCORF_2095_1829_1864	45.24	0	1	2421.25	1	3	53.5201	5.74201
XOCORF_0227_186_218	7.99	0	1	422.94	0.34	3	52.9337	5.72611
XOCORF_4161_299_334	7.81	0	1	412.3	0.56	4	52.7913	5.72223
XOCORF_0083_669_701	117.32	0.24	3	6185.42	0.99	3	52.7226	5.72035
XOCORF_3635_981_1015	83.34	0.37	3	4376.72	0.96	3	52.5164	5.7147
XOCORF_4230_1542_1577	140.76	0.2	3	7387.36	1.34	3	52.482	5.71375
XOCORF_0169_118_151	49.24	0	1	2581.34	1.29	3	52.4236	5.71215
XOCORF_2850_74_105	115.32	0.86	3	6034.02	1.54	4	52.3241	5.7094
XOCORF_3643_175_204	13.26	0	1	693.31	0.7	3	52.2858	5.70835
XOCORF_1235_1299_1334	87.4	0.22	3	4522.91	1.15	3	51.7495	5.69347
XOCORF_1935_2181_2214	8.18	0	1	421.49	0.89	3	51.5269	5.68725
XOCORF_2579_282_317	135.55	0.1	2	6973.98	1.32	3	51.4495	5.68509
XOCORF_3896_398_433	8.9	0	1	455.07	0.25	3	51.1315	5.67614
XOCORF_3214_15_46	55.48	0.16	3	2823.34	0.92	2	50.8893	5.66929
XOCORF_3839_513_548	21.44	0	1	1090.78	0.61	3	50.8759	5.66891
XOCORF_0367_1091_1123	6.99	0.33	2	355.19	0.18	2	50.814	5.66715
XOCORF_2392_484_519	27.86	0.55	3	1410.08	0.72	3	50.6131	5.66144
XOCORF_4171_44_75	19.44	0	1	979.62	0	1	50.392	5.65512
XOCORF_1151_168_202	37.98	0	1	1904.81	1.25	3	50.153	5.64826
XOCORF_1864_143_176	8.18	0	1	408.18	0.25	3	49.8998	5.64096
XOCORF_2716_177_212	8.36	0	1	413.82	0.52	2	49.5	5.62936
XOCORF_1595_142_177	8.72	0.56	2	425.25	0.46	3	48.7672	5.60784
XOCORF_4413_2087_2120	16.72	0.59	3	814.32	0.9	3	48.7033	5.60595
XOCORF_0310_309_344	90.42	0.19	3	4377.01	0.68	3	48.4075	5.59716
XOCORF_2029_340_375	28.35	0	1	1372.16	0.97	3	48.4007	5.59696
XOCORF_0899_829_861	14.35	0	1	693.89	0.74	3	48.3547	5.59558
XOCORF_4360_137_171	9.27	0	1	444.22	0.19	2	47.9202	5.58256
XOCORF_0923_1039_1074	4	0	1	191.64	0.35	3	47.91	5.58225
XOCORF_4652_630_665	17.26	0.87	2	822.72	0.97	3	47.6663	5.5749
XOCORF_2727_821_850	47.61	0	1	2266.95	1.34	3	47.615	5.57334
XOCORF_2864_80_110	134.28	0	1	6376.19	0	1	47.4843	5.56938
XOCORF_1620_1023_1055	21.08	0	1	996.69	0.97	3	47.2813	5.5632
XOCORF_2411_241_276	12.36	0	1	574.92	0.69	3	46.5146	5.53961
XOCORF_1833_361_396	45.61	0	1	2115.13	0.87	2	46.3743	5.53525
XOCORF_1236_116_146	12.54	0	1	581	0	1	46.3317	5.53393
XOCORF_3538_2474_2503	18.11	0.52	3	836.32	0.57	3	46.18	5.5292
XOCORF_0755_2831_2865	29.07	0.78	3	1341.18	0.76	3	46.1362	5.52783
XOCORF_0866_193_228	9.45	0.69	2	435.96	0.7	3	46.1333	5.52774
XOCORF_0448_734_769	87.09	0.25	3	4010.52	0.92	2	46.0503	5.52514
XOCORF_4107_261_294	52.24	0.78	2	2402.15	0.85	2	45.983	5.52303
XOCORF_1043_246_276	46.52	0	1	2138.71	1.09	3	45.974	5.52275
XOCORF_2512_863_898	7.27	0	1	333.49	0	1	45.8721	5.51954
XOCORF_3083_722_757	34.28	0.52	3	1571.62	1.04	3	45.8466	5.51874
XOCORF_1941_26_61	85.7	0.34	3	3922.52	1.36	3	45.7704	5.51634
XOCORF_0631_71_106	7.45	0	1	340.43	0	1	45.6953	5.51397
XOCORF_1140_1120_1155	10.9	0	1	496.47	0.48	3	45.5477	5.50931
XOCORF_2756_622_654	12.99	0.41	2	585.05	0.58	3	45.0385	5.49309
XOCORF_3140_394_429	11.08	0	1	496.47	0.32	3	44.8078	5.48568
XOCORF_0434_1088_1123	140.27	1.07	3	6254.61	1.35	3	44.5898	5.47864
XOCORF_3850_879_914	48.7	0	1	2165.49	1.55	4	44.4659	5.47463
XOCORF_3705_1989_2024	38.88	0	1	1720.12	0.64	3	44.2418	5.46734
XOCORF_3706_173_203	6.72	0	1	296.72	0.17	3	44.1548	5.4645
XOCORF_0948_208_243	69.29	0.24	3	3042.77	1.29	3	43.9136	5.45659
XOCORF_0761_645_680	65.11	0.51	3	2848.82	1.23	3	43.754	5.45134
XOCORF_1195_2098_2131	81.22	0.48	3	3547.85	1.23	4	43.682	5.44897
XOCORF_0113_545_580	26.95	0.48	3	1175.89	0.82	2	43.6323	5.44732
XOCORF_1697_331_361	44.03	0.22	3	1919.29	0.81	3	43.5905	5.44594
XOCORF_4596_84_117	16.9	0	1	735	0.63	3	43.4911	5.44265
XOCORF_3404_2274_2309	7.09	0	1	307.14	0.24	3	43.3202	5.43697
XOCORF_4131_723_752	6.9	0	1	297.88	0	1	43.171	5.43199
XOCORF_2801_101_133	6.18	0	1	266.62	0	1	43.1424	5.43103
XOCORF_0801_14_43	15.99	0	1	688.68	0.44	3	43.0694	5.42859
XOCORF_1891_171_200	173.34	0	1	7301.97	0.94	2	42.1251	5.39661
XOCORF_0935_273_306	16.72	0	1	697.08	0.75	3	41.6914	5.38168
XOCORF_3485_255_285	15.99	0	1	657.13	0.59	3	41.0963	5.36094
XOCORF_2758_52_82	34.34	0	1	1403.43	0.76	2	40.8687	5.35292
XOCORF_0828_417_449	7.99	0	1	325.09	0.19	3	40.6871	5.3465
XOCORF_2785_584_617	28.04	0.25	3	1140.28	0.85	3	40.6662	5.34576
XOCORF_2937_169_203	35.98	0	1	1461.61	1.05	3	40.6228	5.34422
XOCORF_4314_80_110	159.59	0.17	3	6482.44	1.09	3	40.6193	5.34409
XOCORF_3215_904_939	11.81	0.06	2	475.91	0.45	3	40.2972	5.33261
XOCORF_2408_391_426	20.17	0	1	811.43	0.34	3	40.2295	5.33018
XOCORF_3932_241_273	25.71	0.26	2	1031.43	0.91	3	40.1179	5.32617
XOCORF_3417_505_540	137.64	0.95	2	5517	1.34	3	40.0828	5.32491
XOCORF_2387_387_422	48.06	0	2	1907.78	0.89	4	39.6958	5.31091
XOCORF_1051_766_801	44.33	0	1	1758.91	1.16	3	39.6776	5.31025
XOCORF_4500_3604_3639	10.18	0	1	402.09	0.2	3	39.498	5.30371
XOCORF_2800_1059_1094	11.63	0	1	456.8	0.41	3	39.2777	5.29564
XOCORF_0675_846_878	11.08	0.1	2	430.46	0.16	3	38.8502	5.27985
XOCORF_3838_1313_1348	14.63	0.45	2	566.02	0.28	4	38.689	5.27385
XOCORF_2022_135_169	8.36	0	1	321.62	0.13	3	38.4713	5.26571
XOCORF_3736_139_171	11.33	0.64	3	435.53	0.03	2	38.4404	5.26455
XOCORF_1946_2360_2395	12.54	0	1	481.41	0.35	3	38.39	5.26266
XOCORF_2375_1023_1058	9.63	0	1	369.53	0.33	2	38.3728	5.26201
XOCORF_0691_1601_1636	10.36	0	1	395.44	0.75	3	38.1699	5.25436
XOCORF_2592_1974_2009	7.99	0	1	304.25	0.39	3	38.0788	5.25092
XOCORF_0157_1428_1463	13.9	0.8	2	527.15	0.55	3	37.9245	5.24506
XOCORF_3003_309_344	5.45	0	1	206.4	0.37	3	37.8716	5.24304
XOCORF_2313_694_729	54.03	0.19	3	2040.29	1	3	37.7622	5.23887
XOCORF_0746_141_176	35.7	0.54	2	1346.54	0.68	2	37.7182	5.23719
XOCORF_1492_260_290	5.54	0.15	2	208.72	0.5	3	37.6751	5.23554
XOCORF_4116_1118_1148	97.39	0	1	3660.54	0	1	37.5864	5.23214
XOCORF_2640_49_84	155.23	0.24	3	5827.91	1.32	3	37.5437	5.2305
XOCORF_1304_241_276	28.16	0	1	1055.17	0.59	3	37.4705	5.22768
XOCORF_2698_144_175	9.81	0	1	366.49	0.69	3	37.3588	5.22338
XOCORF_3922_10_44	139.67	0.23	3	5214.2	0.7	2	37.3323	5.22235
XOCORF_2279_101_134	31.43	0	1	1164.02	1.17	3	37.0353	5.21083
XOCORF_1621_350_382	8.54	0	1	316.12	0.11	3	37.0164	5.21009
XOCORF_0973_2_31	18.53	0	1	674.79	0	1	36.4161	5.1865
XOCORF_2839_2_34	36.98	0.3	2	1343.21	1.06	3	36.3226	5.1828
XOCORF_2922_17_52	50.69	0	1	1832.01	0.86	2	36.1414	5.17558
XOCORF_4034_3_37	183.88	0	1	6628.91	0	1	36.0502	5.17194
XOCORF_3851_767_802	9.27	0.63	2	331.75	0.02	2	35.7875	5.16138
XOCORF_4313_990_1022	59.06	0.81	2	2112.66	0.97	3	35.7714	5.16074
XOCORF_4586_297_332	38.1	0.56	3	1357.39	0.99	3	35.627	5.1549
XOCORF_0578_874_909	34.04	0.53	3	1206	0.72	3	35.4289	5.14686
XOCORF_1451_609_644	42.7	0	1	1510.24	1.17	3	35.3686	5.1444
XOCORF_1808_765_800	26.71	0	1	934.17	0.08	3	34.9745	5.12823
XOCORF_2276_49_79	13.63	0	1	475.91	0	1	34.9164	5.12583
XOCORF_0405_1917_1947	30.07	0.82	2	1046.49	0.6	3	34.8018	5.12109
XOCORF_0731_784_815	21.35	0.63	2	740.79	0.94	3	34.6974	5.11676
XOCORF_1192_61_94	10.9	0	1	377.78	0	1	34.6587	5.11515
XOCORF_1570_3017_3046	17.08	0	1	586.64	0.17	2	34.3466	5.1021
XOCORF_1378_2023_2052	31.52	0.18	2	1080.65	0.85	3	34.2846	5.09949
XOCORF_2189_678_713	14.17	0	1	484.02	0.82	3	34.1581	5.09415
XOCORF_0850_682_717	49.78	0.96	2	1700	0.78	2	34.1503	5.09382
XOCORF_3087_830_860	27.07	0	1	922.3	0.74	2	34.0709	5.09047
XOCORF_1554_561_596	23.8	0.68	2	808.96	0.68	2	33.9899	5.08703
XOCORF_0609_219_252	15.18	0.74	2	512.68	0.96	3	33.7734	5.07781
XOCORF_2542_305_340	32.7	0.83	2	1104.38	0.66	3	33.7731	5.0778
XOCORF_0919_525_559	54.88	0.47	2	1849.23	0.78	3	33.6959	5.0745
XOCORF_4007_226_261	10.45	0.97	2	351.94	0.42	4	33.6785	5.07375
XOCORF_4436_299_332	9.63	0	1	323.93	0.1	3	33.6376	5.072
XOCORF_1982_75_110	12.72	0	1	426.41	0	1	33.5228	5.06707
XOCORF_0244_508_538	34.52	0	1	1154.18	0	1	33.4351	5.06329
XOCORF_0865_417_447	89.94	0.5	3	3006.59	1.33	3	33.4288	5.06302
XOCORF_2335_1342_1377	10.9	0	1	364.17	0.52	3	33.4101	5.06221
XOCORF_0139_98_132	36.52	0	1	1212.65	1.29	3	33.2051	5.05333
XOCORF_4017_427_458	51.24	0	1	1691.75	1.13	3	33.0162	5.0451
XOCORF_1541_787_822	15.08	0	1	496.76	0.76	2	32.9416	5.04184
XOCORF_1446_72_105	8.18	0	1	264.88	0	1	32.3814	5.01709
XOCORF_0537_49_84	9.99	0	1	323.07	0.06	2	32.3393	5.01522
XOCORF_2553_288_317	50.7	0.78	2	1632.69	0.97	3	32.203	5.00912
XOCORF_1485_291_326	6.18	0	1	197.14	0.44	2	31.8997	4.99547
XOCORF_0759_481_516	6.54	0	1	208.43	0	1	31.87	4.99413
XOCORF_4105_277_312	240.63	0.31	3	7642.4	1.36	3	31.76	4.98914
XOCORF_0154_916_951	7.18	0.16	2	227.82	0.71	3	31.7298	4.98777
XOCORF_0544_339_374	11.81	0	1	372.13	0.45	4	31.5097	4.97773
XOCORF_2631_417_452	10.72	0	1	335.51	0.36	3	31.2976	4.96798
XOCORF_0445_113_148	287.63	0.14	3	9001.82	1.29	3	31.2965	4.96793
XOCORF_0985_135_168	31.98	0	1	1000.46	0.87	3	31.2839	4.96735
XOCORF_2809_848_879	27.71	0.09	2	865.41	0.23	2	31.231	4.96491
XOCORF_4599_345_380	7.18	0.32	2	223.77	0.2	3	31.1657	4.96189
XOCORF_2963_2_37	207.62	0.39	3	6458.04	1.55	4	31.1051	4.95908
XOCORF_3024_638_673	8.36	0.7	2	259.67	0.56	3	31.061	4.95703
XOCORF_3790_337_372	29.62	0	1	917.38	0.8	3	30.9716	4.95288
XOCORF_2880_193_223	41.97	0.78	3	1299.79	0.6	3	30.9695	4.95278
XOCORF_3508_1533_1566	25.8	0.92	2	798.98	0.91	3	30.9682	4.95272
XOCORF_4332_185_215	14.17	0	1	437.7	0.99	3	30.8892	4.94903
XOCORF_1453_73_108	13.26	0	1	409.04	0.07	3	30.8477	4.94709
XOCORF_4487_41_76	94.58	0.29	2	2905.56	0.85	3	30.7207	4.94114
XOCORF_2667_99_129	15.44	0	1	470.12	0.29	3	30.4482	4.92828
XOCORF_1679_3076_3110	10.9	0	1	331.17	0.29	3	30.3826	4.92517
XOCORF_3869_545_580	70.23	0.88	2	2132.93	0.85	4	30.3706	4.92461
XOCORF_3475_468_501	9.27	0	1	280.51	0.27	3	30.26	4.91934
XOCORF_0176_441_474	18.17	0	1	547.99	0.88	3	30.1591	4.91452
XOCORF_1628_177_212	63.96	0.49	2	1927.97	1.24	3	30.1434	4.91377
XOCORF_2064_828_863	41.61	0.21	2	1250.57	0.54	3	30.0546	4.90951
XOCORF_0339_498_531	19.08	0	1	572.31	0.92	3	29.9953	4.90666
XOCORF_1843_327_357	803.11	0	1	24076.2	0	1	29.9787	4.90586
XOCORF_0922_672_703	27.13	0.4	3	810.27	1.03	3	29.8662	4.90044
XOCORF_4457_1794_1829	74.98	0.14	3	2237.14	0.71	3	29.8365	4.89901
XOCORF_3019_1098_1133	7.09	0	1	210.75	0.26	3	29.725	4.8936
XOCORF_2147_729_764	25.89	0.59	2	768.58	0.48	3	29.6864	4.89173
XOCORF_3270_1225_1260	13.54	0.25	2	399.92	0.3	2	29.5362	4.88441
XOCORF_2483_56_91	17.36	0.14	2	511.81	0.34	3	29.4821	4.88177
XOCORF_3431_177_212	11.63	0	1	341.88	0.5	3	29.3964	4.87757
XOCORF_1848_77_112	8.36	0	1	244.9	0	1	29.2943	4.87255
XOCORF_4595_277_311	23.98	0	1	700.55	0.43	3	29.2139	4.86858
XOCORF_0142_161_196	8.9	0	1	258.22	0.56	3	29.0135	4.85865
XOCORF_0641_241_276	13.08	0	1	379.23	0.17	3	28.9931	4.85764
XOCORF_0585_438_473	11.45	0	1	331.17	0.99	3	28.9231	4.85415
XOCORF_0269_37_72	8.9	0	1	256.84	0.63	4	28.8584	4.85092
XOCORF_3579_744_777	13.08	0	1	377.2	0.65	3	28.8379	4.8499
XOCORF_2541_469_504	27.62	0	1	793.77	0.67	3	28.739	4.84494
XOCORF_2751_227_262	9.51	0.88	3	272.69	0.3	3	28.674	4.84167
XOCORF_3247_235_265	22.71	0	1	650.91	0.54	2	28.6618	4.84106
XOCORF_4194_337_372	75.77	0.12	2	2170.7	0.87	2	28.6485	4.84039
XOCORF_3251_315_347	19.75	0.44	3	565.8	1.28	4	28.6481	4.84037
XOCORF_2777_1169_1204	24.08	0.19	2	689.55	0.34	3	28.6358	4.83975
XOCORF_0200_15_45	426.81	0	1	12200	0	1	28.5843	4.83715
XOCORF_2834_143_178	52.21	0.62	3	1478.98	1.1	3	28.3275	4.82413
XOCORF_0280_205_239	123.51	0.56	4	3494.66	0.91	2	28.2946	4.82245
XOCORF_3960_224_259	29.71	0.65	2	839.8	0.98	3	28.2666	4.82103
XOCORF_2534_204_237	23.44	0	1	660.03	0	1	28.1583	4.81549
XOCORF_1747_1043_1078	11.27	0	1	317.2	0.34	4	28.1455	4.81483
XOCORF_3253_890_925	30.89	0	1	866.72	0.61	3	28.0583	4.81035
XOCORF_0354_205_236	19.99	0.72	2	560.44	0.14	3	28.036	4.80921
XOCORF_3023_413_446	30.53	0	1	853.11	0.55	3	27.9433	4.80443
XOCORF_2184_33_68	26.95	0.56	3	749.48	1.11	3	27.81	4.79753
XOCORF_2359_583_618	15.26	0.36	2	424.09	0.45	3	27.791	4.79654
XOCORF_0168_89_124	52.69	0	1	1462.48	0.74	2	27.7563	4.79474
XOCORF_3341_89_120	31.98	0	1	886.26	0.04	2	27.7129	4.79249
XOCORF_0186_385_415	12.17	0	1	336.96	0.29	3	27.6878	4.79118
XOCORF_0119_87_119	17.02	0.52	3	470.12	0.31	3	27.6216	4.78773
XOCORF_1881_225_260	8.9	0	1	245.77	0.42	3	27.6146	4.78736
XOCORF_1121_85_118	503.49	0.02	2	13891.8	0.15	2	27.591	4.78613
XOCORF_3080_687_719	12.29	0.59	3	338.7	0.66	3	27.559	4.78445
XOCORF_2741_972_1007	101.39	0.2	2	2791.5	1.3	3	27.5323	4.78305
XOCORF_1545_116_146	45.61	0	1	1253.18	0.41	2	27.476	4.7801
XOCORF_4465_1393_1428	11.27	0	1	309.46	0.32	3	27.4587	4.77919
XOCORF_4287_1132_1167	17.81	0	1	487.64	0.01	2	27.3801	4.77506
XOCORF_3201_1248_1283	18.9	0	1	517.02	0.37	3	27.3556	4.77376
XOCORF_0014_593_628	21.44	0	1	584.47	0.76	3	27.2607	4.76875
XOCORF_0767_1277_1312	33.43	0	1	909.27	0.55	3	27.1992	4.76549
XOCORF_0538_35_69	14.54	0	1	394.56	0.32	3	27.1362	4.76215
XOCORF_1815_413_442	11.27	0	1	305.12	0.76	3	27.0736	4.75882
XOCORF_3041_232_263	74.22	0.36	2	2009.31	0.68	3	27.0724	4.75875
XOCORF_3362_81_116	7.09	0	1	191.93	0	1	27.0705	4.75865
XOCORF_2675_46_75	107.32	0.61	3	2903.89	1.51	4	27.0582	4.758
XOCORF_0963_457_492	123.88	0.94	4	3350.93	1.57	4	27.0498	4.75755
XOCORF_0508_388_419	125.37	0	1	3360.05	0.76	3	26.8011	4.74422
XOCORF_1008_813_848	28.52	0.09	2	763.08	1.07	3	26.756	4.74179
XOCORF_1677_33_68	29.61	0.99	2	790.87	0.95	3	26.7096	4.73928
XOCORF_4219_197_232	18.84	1.07	3	501.97	0.3	4	26.6438	4.73573
XOCORF_1172_517_552	11.27	0	1	299.61	0.38	3	26.5847	4.73253
XOCORF_1961_1102_1137	15.81	0.46	3	419.68	1.31	4	26.5452	4.73038
XOCORF_1513_6_38	14.35	0	1	379.51	0	1	26.4467	4.72502
XOCORF_2409_2_34	313.92	0.61	3	8268.55	1.35	3	26.3397	4.71917
XOCORF_1678_965_1000	112.83	0.77	3	2961.72	1.31	3	26.2494	4.71421
XOCORF_0883_86_119	5.27	0	1	138.08	0	1	26.2011	4.71156
XOCORF_2097_85_120	65.47	0.62	3	1694.35	1.2	3	25.8798	4.69375
XOCORF_2255_498_528	18.45	0.01	2	477.21	0.41	2	25.865	4.69293
XOCORF_0653_256_286	369.03	0	1	9526.08	0	1	25.8138	4.69007
XOCORF_3996_629_662	432.17	0.32	4	11155.3	1.38	3	25.8123	4.68999
XOCORF_2731_1131_1164	139.14	0.33	4	3581.29	1.66	4	25.7388	4.68587
XOCORF_1242_75_106	32.16	0	1	827.35	0.98	3	25.7261	4.68516
XOCORF_0722_611_646	39.06	0.18	2	997.57	0.7	3	25.5394	4.67465
XOCORF_4074_24_59	358.49	0	1	9150.04	0	1	25.5238	4.67377
XOCORF_3614_544_579	64.75	0.33	3	1652.38	0.6	3	25.5194	4.67352
XOCORF_2134_250_281	19.44	0	1	492.7	0.71	3	25.3447	4.66361
XOCORF_4587_115_150	8.63	0.18	2	217.98	0.98	3	25.2584	4.65869
XOCORF_1687_27_59	47.42	0.24	3	1197.6	0.88	3	25.2552	4.65851
XOCORF_0219_3291_3322	31.07	0	1	781.61	0.58	3	25.1564	4.65285
XOCORF_1459_679_712	15.08	0	1	379.22	0.52	3	25.1472	4.65233
XOCORF_3377_281_316	26.44	0	2	664.8	0.58	2	25.1437	4.65213
XOCORF_0584_2530_2563	20.26	0.58	2	506.6	0.93	3	25.0049	4.64414
XOCORF_2132_96_130	60.87	0	1	1521.53	0	1	24.9964	4.64365
XOCORF_4637_811_844	41.31	0.54	3	1031.72	0.86	3	24.9751	4.64242
XOCORF_0979_41_76	21.72	0.51	2	542.21	0.43	3	24.9636	4.64176
XOCORF_0386_606_641	194.32	0.01	2	4831.64	0.92	2	24.8643	4.63601
XOCORF_2807_229_261	24.16	0.1	2	600.68	0.63	3	24.8626	4.6359
XOCORF_4231_66_97	15.63	0	1	388.2	0.18	2	24.8369	4.63441
XOCORF_3924_227_256	57.96	0	1	1434.11	1.18	3	24.7431	4.62895
XOCORF_3893_337_371	166.92	0.21	3	4122.55	1.08	3	24.6978	4.62631
XOCORF_3074_617_652	25.98	0.62	2	640.05	0.59	3	24.6363	4.62271
XOCORF_0826_125_160	22.44	0.19	2	551.03	0.35	2	24.5557	4.61799
XOCORF_3421_934_969	11.27	0	1	275.59	0.42	3	24.4534	4.61196
XOCORF_0565_428_463	17.26	0	1	420.91	0.42	3	24.3864	4.60801
XOCORF_0916_721_753	126.58	0.18	3	3061.02	1.25	3	24.1825	4.59589
XOCORF_1647_538_571	98.12	0	1	2366.98	0.93	2	24.1233	4.59236
XOCORF_3854_897_932	50.82	0.47	3	1222.5	1.18	3	24.0555	4.58829
XOCORF_2779_421_456	12.36	0.37	2	297.01	0.42	3	24.0299	4.58676
XOCORF_2118_404_438	27.71	0.14	2	665.67	1.01	4	24.0227	4.58633
XOCORF_0705_772_802	132.04	0.88	3	3166.96	0.96	3	23.9849	4.58405
XOCORF_3524_145_180	95.27	0.43	3	2283.75	1.17	3	23.9713	4.58324
XOCORF_4208_517_547	13.26	0	1	316.41	0.17	3	23.862	4.57664
XOCORF_2935_482_516	13.99	0	1	333.49	0.56	3	23.8377	4.57518
XOCORF_0827_1075_1110	17.08	0	1	406.44	0.47	2	23.7963	4.57266
XOCORF_3615_2660_2695	14.81	0.91	2	352.02	0.4	3	23.7691	4.57101
XOCORF_3161_876_908	15.44	0	1	366.49	0.73	3	23.7364	4.56903
XOCORF_3466_152_187	20.53	0.42	2	486.91	0.79	3	23.717	4.56785
XOCORF_3687_441_476	47.24	0	1	1120.02	0.94	3	23.7091	4.56737
XOCORF_1212_16_45	23.2	0.68	3	547.42	0.63	3	23.5957	4.56045
XOCORF_2980_78_113	55.78	0	1	1315.06	0.94	4	23.5758	4.55924
XOCORF_1816_825_860	16.35	0	1	384.44	0.65	3	23.5131	4.5554
XOCORF_2140_172_203	39.16	0.98	2	917.96	0.46	3	23.4413	4.55098
XOCORF_2039_377_412	25.62	0	1	597.21	0.57	3	23.3103	4.5429
XOCORF_0627_242_277	35.25	0	1	821.27	0.99	3	23.2984	4.54216
XOCORF_4177_57_92	19.81	0	1	460.93	0.52	4	23.2675	4.54025
XOCORF_3966_250_281	53.96	0.53	2	1252.96	0.9	4	23.2202	4.53731
XOCORF_3624_1210_1245	39.19	0.46	3	909.71	0.96	4	23.2128	4.53685
XOCORF_3560_33_64	179.88	0	1	4152.95	0	1	23.0873	4.52903
XOCORF_0361_532_566	39.79	0.9	3	917.67	1.17	3	23.0628	4.5275
XOCORF_1776_523_558	30.47	0.25	3	701.13	0.82	3	23.0105	4.52422
XOCORF_4681_218_251	33.07	0	1	759.03	0.55	3	22.9522	4.52056
XOCORF_3147_385_420	8.9	0	1	203.8	0.28	3	22.8989	4.5172
XOCORF_2082_80_111	16.08	0.5	2	366.78	0.29	3	22.8097	4.51158
XOCORF_2089_824_859	10.27	0.43	2	233.18	0.37	2	22.705	4.50494
XOCORF_2840_1810_1845	17.44	0	1	395.72	0.63	3	22.6904	4.50401
XOCORF_3257_818_853	14.9	0.85	2	336.09	0.55	4	22.5564	4.49546
XOCORF_3223_5_39	17.53	0.95	2	393.7	0.22	3	22.4586	4.4892
XOCORF_1900_14_44	96.97	0.29	3	2166.79	1.3	3	22.345	4.48188
XOCORF_2240_36_68	65.41	0	1	1459.29	0.69	3	22.3099	4.47961
XOCORF_1505_390_426	18.72	0.88	2	415.12	0.48	3	22.1752	4.47088
XOCORF_0316_134_166	63.78	0.15	3	1405.6	0.43	2	22.0383	4.46194
XOCORF_2167_713_748	7.09	0	1	155.45	0.48	2	21.9252	4.45452
XOCORF_3115_638_673	78.86	0.18	3	1727.07	1.05	3	21.9005	4.45289
XOCORF_0926_225_260	70.62	0.27	3	1544.69	1.04	3	21.8733	4.4511
XOCORF_3114_433_468	19.26	0	1	420.04	0.21	3	21.8089	4.44685
XOCORF_0543_1031_1060	30.16	0	1	654.53	0.79	3	21.7019	4.43975
XOCORF_3675_103_133	112.47	0	1	2428.2	0	1	21.5898	4.43228
XOCORF_3128_529_564	19.26	0	1	414.54	0.5	3	21.5234	4.42783
XOCORF_0311_282_315	15.08	0	1	323.65	0.4	3	21.4622	4.42373
XOCORF_1867_193_228	90.49	0.2	3	1929.13	1.14	3	21.3187	4.41405
XOCORF_3652_139_172	56.69	0.32	3	1203.68	0.68	3	21.2327	4.40821
XOCORF_4145_158_187	111.44	0.29	3	2348.88	1.36	3	21.0775	4.39763
XOCORF_4344_433_465	15.63	0	1	329.43	0.39	3	21.0768	4.39758
XOCORF_3152_61_96	44.27	0.67	3	928.67	1.01	3	20.9774	4.39076
XOCORF_1456_392_426	39.7	0.03	2	831.69	1.2	3	20.9494	4.38883
XOCORF_2381_423_458	89.4	0.65	3	1869.78	0.99	3	20.9148	4.38645
XOCORF_4624_758_788	17.08	0	1	354.62	0.41	3	20.7623	4.37589
XOCORF_2336_2875_2910	231.61	0.14	3	4792.71	0.81	3	20.693	4.37107
XOCORF_1846_85_117	65.59	0.48	2	1356.24	0.54	3	20.6775	4.36999
XOCORF_3021_136_168	607.91	0.4	3	12562.8	1.37	3	20.6655	4.36915
XOCORF_0248_98_130	15.44	0	1	318.72	0	1	20.6425	4.36754
XOCORF_1989_962_997	10.54	0	1	216.25	0.31	2	20.5171	4.35875
XOCORF_1681_1183_1218	92.61	0.34	3	1889.76	0.07	2	20.4056	4.35089
XOCORF_2295_2212_2245	38.7	0.42	2	789.14	0.44	3	20.3912	4.34988
XOCORF_2770_2448_2481	127.74	0.31	3	2599.86	1.32	3	20.3527	4.34715
XOCORF_3815_816_851	17.81	0	1	360.12	0.24	3	20.2201	4.33772
XOCORF_0595_137_172	58.02	0.11	3	1172.99	0.95	3	20.217	4.3375
XOCORF_2150_677_709	15.63	0	1	314.81	0.65	4	20.1414	4.33209
XOCORF_4631_357_392	30.34	0	1	608.79	0.53	3	20.0656	4.32665
XOCORF_2362_705_740	15.9	0.82	2	318.44	0.16	3	20.0277	4.32392
XOCORF_0717_112_143	59.11	0.39	3	1180.52	0.22	3	19.9716	4.31988
XOCORF_0552_1685_1720	20.45	0.81	2	407.88	0.48	3	19.9452	4.31797
XOCORF_1177_885_920	97.87	0.28	3	1949.68	1.2	3	19.9211	4.31623
XOCORF_2395_2316_2351	25.44	0	1	506.6	0.3	3	19.9135	4.31568
XOCORF_3967_129_159	29.89	0.42	2	593.73	0.84	3	19.8638	4.31207
XOCORF_3506_882_917	29.34	0.98	2	580.71	1.06	3	19.7924	4.30688
XOCORF_4328_9_39	43.06	0	1	850.22	0.82	3	19.745	4.30342
XOCORF_4004_842_877	98.18	0.3	3	1938.39	0.9	3	19.7432	4.30329
XOCORF_4245_4_36	42.88	0	1	840.66	0	1	19.6049	4.29315
XOCORF_3770_89_124	36.98	0.06	2	724.87	0.73	3	19.6017	4.29291
XOCORF_3075_751_783	47.06	0.66	2	921.14	1.14	3	19.5737	4.29085
XOCORF_3718_478_509	21.08	0	1	411.93	0.54	3	19.5413	4.28845
XOCORF_2128_1120_1155	35.7	0.16	2	697.37	0.79	3	19.5342	4.28793
XOCORF_1274_2829_2864	18.27	0.38	2	355.49	0.07	3	19.4576	4.28226
XOCORF_2404_280_315	82.25	0.42	3	1599.69	1.29	3	19.4491	4.28163
XOCORF_4008_145_180	27.07	0.83	2	523.1	0.45	3	19.324	4.27232
XOCORF_4158_167_202	26.47	0.21	3	508.91	0.84	3	19.2259	4.26498
XOCORF_2437_152_181	58.33	0	1	1116.83	1.08	3	19.1468	4.25903
XOCORF_0874_89_124	27.9	0.63	2	533.81	0.75	3	19.133	4.25799
XOCORF_0969_1453_1488	46.16	0.1	2	875.4	1.19	3	18.9645	4.24523
XOCORF_3995_161_196	19.81	0	1	375.17	1.22	3	18.9384	4.24324
XOCORF_2875_213_244	33.8	0.52	3	639.18	0.58	3	18.9107	4.24113
XOCORF_1973_1294_1326	29.62	0	1	558.85	0.56	2	18.8673	4.23782
XOCORF_0903_287_320	96.66	0.75	3	1817.97	0.77	3	18.8079	4.23327
XOCORF_3667_225_260	18.17	0	1	341.01	0.52	3	18.7677	4.23018
XOCORF_1798_612_642	21.44	0	1	402.09	0.31	3	18.7542	4.22914
XOCORF_2298_129_164	64.93	0.23	3	1213.67	1.02	4	18.692	4.22435
XOCORF_3132_901_936	45.06	0	1	841.82	0.69	3	18.6822	4.22359
XOCORF_2042_81_116	14.63	0.95	2	272.91	0.34	4	18.6541	4.22142
XOCORF_4005_39_72	17.35	0.38	2	322.78	0.19	3	18.604	4.21754
XOCORF_1329_812_843	274.67	0.1	3	5107.67	1.27	3	18.5957	4.21689
XOCORF_2732_818_853	30.16	0.63	3	560.15	0.67	3	18.5726	4.2151
XOCORF_2778_183_213	23.81	0.24	2	441.46	0.48	3	18.5409	4.21264
XOCORF_0104_3263_3298	21.62	0.35	3	398.33	0.08	3	18.4241	4.20353
XOCORF_0921_13_44	171.34	0.75	4	3153.8	1.63	4	18.4067	4.20216
XOCORF_3259_1836_1871	88.79	0.76	3	1631.25	0.92	3	18.372	4.19944
XOCORF_1504_2539_2574	61.78	0	1	1131.59	0.54	3	18.3164	4.19507
XOCORF_4468_1093_1128	28.4	0.26	3	519.05	0.34	3	18.2764	4.19191
XOCORF_3365_657_689	27.07	0.46	3	493.86	0.48	3	18.2438	4.18934
XOCORF_2193_902_937	58.78	0.59	2	1068.78	0.45	3	18.1827	4.1845
XOCORF_3742_352_387	46.15	0	1	834.87	0.88	3	18.0904	4.17715
XOCORF_1232_1174_1206	59.06	0.21	2	1066.17	1.04	3	18.0523	4.17411
XOCORF_2299_453_488	160.14	0.69	3	2888.19	1.24	3	18.0354	4.17276
XOCORF_0511_2214_2249	17.81	0	2	320.75	0.07	3	18.0095	4.17069
XOCORF_1868_746_781	43.42	0.34	2	779.29	0.82	3	17.9477	4.16573
XOCORF_3219_968_1003	99.57	0	1	1786.12	0.81	3	17.9383	4.16497
XOCORF_3405_49_84	50.7	0.22	3	904.93	1.21	3	17.8487	4.15775
XOCORF_4419_933_968	88.67	0	1	1582.04	1.24	3	17.8419	4.1572
XOCORF_2569_309_342	16.17	0.01	2	287.46	0.03	3	17.7774	4.15197
XOCORF_1073_76_109	11.08	0	1	196.27	0	1	17.7139	4.14681
XOCORF_1444_961_994	16.35	0	1	289.49	0.08	3	17.7058	4.14615
XOCORF_3926_262_297	15.26	0	1	270.09	0.43	3	17.6992	4.14561
XOCORF_1435_65_100	24.53	0.44	2	431.33	0.32	3	17.5838	4.13617
XOCORF_2444_225_260	39.43	0	1	691.87	0.31	3	17.5468	4.13314
XOCORF_1299_713_747	24.71	0	1	433.07	0.56	3	17.5261	4.13143
XOCORF_0636_161_196	21.08	0	1	368.23	0.01	2	17.4682	4.12666
XOCORF_0806_445_479	16.17	0	1	281.96	0.31	3	17.4372	4.1241
XOCORF_3969_551_586	14.99	0.62	2	260.25	0.16	3	17.3616	4.11783
XOCORF_3189_1267_1302	25.8	0	1	443.35	0.17	2	17.1841	4.103
XOCORF_0355_142_177	46.7	0	1	802.45	0.14	3	17.1831	4.10292
XOCORF_1741_409_438	71.23	0	1	1223.22	0.73	2	17.1728	4.10206
XOCORF_3374_259_292	9.63	0	1	165.01	0.83	3	17.135	4.09887
XOCORF_2906_29_60	51.36	0.49	3	877.14	0.59	3	17.0783	4.09409
XOCORF_1902_9_40	31.07	0	1	528.89	0	1	17.0225	4.08937
XOCORF_3892_1810_1845	132.1	0	1	2247.27	0.64	3	17.0119	4.08847
XOCORF_1214_213_246	11.18	0.76	2	190.19	0.29	3	17.0116	4.08845
XOCORF_1811_65_100	17.9	0.83	2	303.67	0.17	3	16.9648	4.08447
XOCORF_2734_77_107	14.9	0	1	252.72	0.42	3	16.9611	4.08416
XOCORF_3999_644_679	20.71	0	1	349.99	0.23	3	16.8996	4.07891
XOCORF_2399_154_184	30.62	0.47	2	517.31	0.55	3	16.8945	4.07848
XOCORF_1742_105_140	9.63	0	1	162.69	0.18	3	16.8941	4.07845
XOCORF_3749_1081_1116	73.47	0.64	3	1240.44	0.73	3	16.8836	4.07755
XOCORF_3073_47_79	88.49	0.51	3	1488.53	1.19	3	16.8214	4.07223
XOCORF_3679_199_233	330.33	0.6	3	5554.05	1.32	3	16.8136	4.07156
XOCORF_1696_374_403	14.26	0.76	2	239.69	0.34	3	16.8086	4.07112
XOCORF_0794_384_416	27.26	0.26	2	457.96	0.62	3	16.7997	4.07036
XOCORF_4123_71_104	63.23	0.18	2	1060.38	0.92	3	16.7702	4.06783
XOCORF_3548_18_49	55.06	0	1	910.43	1.06	3	16.5352	4.04747
XOCORF_3373_554_588	61.05	0.72	2	1007.4	1.11	3	16.5012	4.0445
XOCORF_4142_507_541	18.72	0.04	2	308.59	0.45	3	16.4845	4.04304
XOCORF_0105_140_172	17.72	0.27	2	291.51	0.17	3	16.4509	4.04009
XOCORF_2489_37_72	13.26	0	1	217.69	0.15	3	16.417	4.03712
XOCORF_3461_101_136	153.63	0.6	2	2515.48	1.11	4	16.3736	4.0333
XOCORF_4553_341_373	22.53	0	1	365.91	0.54	3	16.241	4.02157
XOCORF_0290_417_452	18.17	0.64	2	294.69	0.44	3	16.2185	4.01957
XOCORF_1479_194_225	20.71	0	1	335.51	0.34	3	16.2004	4.01796
XOCORF_3612_61_92	81.58	0	1	1319.18	0	1	16.1704	4.01528
XOCORF_2723_97_132	28.35	0	1	457.09	0.43	3	16.1231	4.01106
XOCORF_2729_93_128	41.97	0	1	674.5	0.86	3	16.071	4.00639
XOCORF_4580_105_134	30.7	0.02	2	492.71	0.59	3	16.0492	4.00443
XOCORF_0610_3_33	264.98	0.12	3	4243.56	1.27	3	16.0146	4.00132
XOCORF_2960_612_647	25.8	0.32	3	413.09	0.79	3	16.0112	4.00101
XOCORF_4333_298_333	127.86	0.29	3	2045.21	1.24	3	15.9957	3.99961
XOCORF_3567_584_619	13.45	0	1	214.8	0.22	3	15.9703	3.99732
XOCORF_0357_1804_1839	23.44	0.95	2	373.14	0.32	3	15.9189	3.99267
XOCORF_4141_147_179	695.46	0.11	2	11022.4	0	1	15.8491	3.98633
XOCORF_1203_141_175	22.17	0	1	350.43	0.35	2	15.8065	3.98245
XOCORF_3846_313_348	71.17	0.48	3	1119.15	0.83	3	15.725	3.97499
XOCORF_4175_657_687	9.63	0	1	151.11	0	1	15.6916	3.97192
XOCORF_0603_321_356	16.59	0.53	3	260.32	0.1	4	15.6914	3.9719
XOCORF_1784_261_291	21.8	0	1	341.59	0.6	3	15.6693	3.96987
XOCORF_3004_75_104	36.52	0	1	571.44	0	1	15.6473	3.96784
XOCORF_0058_979_1014	31.01	0.35	3	484.6	0.5	3	15.6272	3.96599
XOCORF_4235_273_308	21.81	0.07	2	340.43	0.82	3	15.6089	3.9643
XOCORF_0730_953_988	199.99	0.12	3	3115.44	0.13	3	15.578	3.96144
XOCORF_3038_1132_1167	33.16	0.92	2	515.86	0.71	3	15.5567	3.95946
XOCORF_0852_2032_2067	230.45	0.27	3	3578.9	1.3	3	15.53	3.95699
XOCORF_2422_1166_1199	41.25	0.06	2	639.76	0.49	3	15.5093	3.95506
XOCORF_4224_194_228	55.24	0.38	3	855.86	1.11	4	15.4935	3.95359
XOCORF_3751_876_911	57.05	0	1	880.17	0.96	4	15.428	3.94748
XOCORF_1294_400_435	16.9	0	1	259.96	0.11	3	15.3822	3.94319
XOCORF_1671_1029_1064	44.52	0.52	3	681.45	0.2	3	15.3066	3.93608
XOCORF_2351_343_378	204.29	0.01	3	3121.51	1.14	3	15.2798	3.93355
XOCORF_3556_158_192	45.15	0.05	2	687.82	0.87	3	15.2341	3.92923
XOCORF_2881_2_37	27.07	0.8	3	411.87	0.37	4	15.215	3.92742
XOCORF_3961_203_237	17.9	0.98	2	271.83	0.53	3	15.186	3.92467
XOCORF_1275_605_634	232.94	0	1	3523.32	0	1	15.1254	3.91891
XOCORF_3372_793_828	21.62	0	1	326.54	0.21	3	15.1036	3.91682
XOCORF_3050_1969_2003	48.43	0.85	2	730.95	0.75	3	15.0929	3.9158
XOCORF_0466.1_272_304	56.15	0	1	845.87	0	1	15.0645	3.91308
XOCORF_0135_4434_4466	9.45	0.4	2	142.14	0.49	3	15.0413	3.91085
XOCORF_3085_3433_3463	25.62	0	1	385.02	0.54	3	15.0281	3.90959
XOCORF_0672_92_123	28.16	0	1	421.2	0.47	3	14.9574	3.90279
XOCORF_0718_918_953	53.6	0	1	801	0.51	3	14.944	3.9015
XOCORF_1835_493_528	96.3	0.27	3	1437.58	0.96	3	14.9281	3.89996
XOCORF_3875_14_46	39.61	0	1	589.1	0.69	3	14.8725	3.89458
XOCORF_3395_361_391	27.07	0.61	2	401.88	0.47	4	14.846	3.892
XOCORF_1321_410_442	34.58	0.17	3	511.81	0.77	3	14.8008	3.8876
XOCORF_3852_421_456	17.81	0	1	263.43	0.2	3	14.7911	3.88666
XOCORF_0342_14_43	21.99	0	1	324.51	0.74	3	14.7572	3.88334
XOCORF_1433_81_116	225.91	0.86	3	3329.65	1.31	3	14.7388	3.88155
XOCORF_2053_243_278	34.34	0.87	2	505.44	0.31	3	14.7187	3.87958
XOCORF_3176_369_404	54.21	0.69	3	797.67	0.58	2	14.7144	3.87916
XOCORF_1512_241_276	13.26	0.08	2	195.11	0.3	3	14.7142	3.87914
XOCORF_0534_1350_1385	29.71	0.07	2	436.25	0.46	3	14.6836	3.87613
XOCORF_3909_744_779	72.68	0.05	3	1065.59	0.76	3	14.6614	3.87395
XOCORF_4446_505_540	35.25	0.74	2	514.13	0.65	3	14.5852	3.86644
XOCORF_0433_568_598	28.53	0	1	415.99	0	1	14.5808	3.866
XOCORF_4202_393_428	156.81	0	1	2278.25	1.11	3	14.5287	3.86084
XOCORF_4018_2183_2213	27.44	0	1	398.62	0.43	3	14.527	3.86066
XOCORF_3249_57_92	30.89	0	1	448.7	0.58	3	14.5257	3.86054
XOCORF_2229_517_551	25.26	0	1	365.04	0.5	3	14.4513	3.85313
XOCORF_2949_727_756	18.99	0.72	2	274.43	0.45	2	14.4513	3.85313
XOCORF_4308_449_484	33.5	0.46	3	483.08	0.6	4	14.4203	3.85003
XOCORF_3120_281_314	60.51	0	1	872.22	0.97	3	14.4145	3.84945
XOCORF_3165_357_387	77.59	0.15	3	1116.26	1.13	3	14.3866	3.84666
XOCORF_3878_319_354	31.61	0.52	2	454.49	0.12	3	14.378	3.8458
XOCORF_1819_350_381	24.17	0	1	344.78	0.26	3	14.2648	3.83439
XOCORF_2755_81_116	29.01	0.72	3	413.38	0.36	2	14.2496	3.83285
XOCORF_3426_1193_1228	41.7	0.87	2	592.86	0.47	3	14.2173	3.82957
XOCORF_4508_559_594	30.16	0	1	427.86	0.28	3	14.1863	3.82643
XOCORF_3304_1502_1537	121.92	0.85	2	1727.93	0.85	3	14.1727	3.82504
XOCORF_0023_1681_1716	60.2	0.53	3	851.66	0.95	3	14.1472	3.82244
XOCORF_4135_886_921	185.38	0.1	4	2622.52	1.51	4	14.1467	3.8224
XOCORF_4124_999_1028	47.7	0.36	2	674.79	0.28	3	14.1465	3.82238
XOCORF_3199_217_252	231.06	0.53	3	3259.89	1.24	3	14.1084	3.81848
XOCORF_0276_3079_3112	56.87	0	1	800.43	0.89	3	14.0747	3.81504
XOCORF_2676_31_65	52.75	0.6	3	740.79	0.48	3	14.0434	3.81182
XOCORF_2965_1094_1127	21.8	0	1	305.98	0.29	3	14.0358	3.81104
XOCORF_1331_937_972	37.07	0	1	519.05	0.61	3	14.0019	3.80755
XOCORF_0962_54_84	6.9	0	1	96.4	0	1	13.971	3.80436
XOCORF_0456_2_34	14.17	0.74	3	197.72	0.27	3	13.9534	3.80255
XOCORF_2781_1502_1537	113.68	0.13	3	1585.36	0.78	2	13.9458	3.80176
XOCORF_3745_13_48	78.86	0.21	3	1099.18	1.13	3	13.9384	3.80099
XOCORF_0413_17_48	103.21	0	1	1437.58	1.23	3	13.9287	3.79999
XOCORF_4633_103_133	19.26	0	1	268.06	0.19	3	13.918	3.79888
XOCORF_3088_94_124	25.62	0	1	356.28	0.36	4	13.9063	3.79767
XOCORF_1295_409_444	38.95	0.13	3	541.63	0.99	3	13.9058	3.79761
XOCORF_2342_705_737	33.07	0	1	458.83	0.95	3	13.8745	3.79436
XOCORF_4366_121_153	35.43	0	1	489.81	0.48	3	13.8247	3.78918
XOCORF_1829_1071_1106	18.63	0.56	2	257.35	0.26	3	13.8137	3.78803
XOCORF_3425_919_954	25.08	0.64	2	345.64	0.58	2	13.7815	3.78466
XOCORF_0431_614_649	66.32	0.19	3	913.9	1.14	3	13.7802	3.78452
XOCORF_4014_17_52	31.62	0	1	435.39	0.77	3	13.7694	3.7834
XOCORF_3572_605_640	223.94	0.18	2	3080.41	1.18	3	13.7555	3.78194
XOCORF_3571_786_820	43.55	0.97	3	598.08	0.45	3	13.7332	3.77959
XOCORF_0137_687_722	44.97	0.68	2	617.47	0.67	2	13.7307	3.77933
XOCORF_1496_287_321	28.95	0.56	3	397.17	0.77	3	13.7192	3.77812
XOCORF_4515_833_868	28.71	0	1	393.7	0.38	3	13.713	3.77747
XOCORF_3748_499_533	51.97	0	1	711.84	0.83	3	13.6971	3.7758
XOCORF_4178_121_155	43.79	0	1	599.23	0.73	3	13.6842	3.77444
XOCORF_4271_138_167	19.62	0	1	268.35	0	1	13.6774	3.77372
XOCORF_4341_157_190	46.7	0.45	3	638.6	1.07	3	13.6745	3.77342
XOCORF_0535_58_88	24.71	0.22	2	336.96	0	1	13.6366	3.76941
XOCORF_0257_345_380	88.67	0	1	1204.54	1.07	3	13.5845	3.76389
XOCORF_0444_163_198	28.16	0	1	381.54	0.32	3	13.549	3.76012
XOCORF_1998_1629_1664	112.41	0.32	3	1514.58	1.24	3	13.4737	3.75208
XOCORF_0966_481_516	24.11	0.82	3	324.8	0.09	2	13.4716	3.75185
XOCORF_3084_321_356	24.44	0.07	2	329.14	0.26	3	13.4673	3.75139
XOCORF_2776_257_292	28.71	0.75	2	386.46	0.44	3	13.4608	3.75069
XOCORF_0215_97_132	60.81	0.8	3	818.37	0.77	3	13.4578	3.75037
XOCORF_0594_77_106	21.99	0	1	295.85	0.35	3	13.4538	3.74995
XOCORF_2912_181_210	27.8	0.54	2	373.15	0.09	3	13.4227	3.7466
XOCORF_2233_804_839	13.08	0	1	175.14	0.3	3	13.3899	3.74307
XOCORF_0989_457_488	22.71	0.77	2	303.67	0.35	3	13.3716	3.7411
XOCORF_3086_647_680	542.37	0.37	3	7245.51	1.37	3	13.359	3.73974
XOCORF_1883_1721_1756	150.27	0.48	3	2005.84	1.09	3	13.3482	3.73858
XOCORF_3728_484_517	16.81	0.45	2	224.06	0.63	2	13.329	3.73649
XOCORF_1722_504_533	150.27	0	1	2002.66	0	1	13.3271	3.73629
XOCORF_0644_465_500	61.42	1.22	3	816.92	0.84	3	13.3006	3.73341
XOCORF_0931_292_327	62.99	0.72	3	836.61	0.81	3	13.2816	3.73136
XOCORF_0287_577_609	29.44	0	1	389.65	0.09	3	13.2354	3.72633
XOCORF_3488_1700_1735	435.72	0.11	3	5757.27	1.34	3	13.2132	3.72391
XOCORF_1718_121_151	28.35	0	1	372.57	0.49	3	13.1418	3.71609
XOCORF_0821_654_689	181.46	0.22	3	2378.41	0.82	3	13.1071	3.71227
XOCORF_0495_814_849	266.43	0.43	3	3488	0.69	3	13.0916	3.71057
XOCORF_4149_3_38	31.07	0	1	402.53	0.45	2	12.9556	3.6955
XOCORF_0933_1436_1469	61.69	0.86	2	798.98	0.79	3	12.9515	3.69505
XOCORF_1972_1005_1038	53.6	0.37	3	693.32	1.02	3	12.9351	3.69322
XOCORF_2679_571_605	73.87	0.2	2	952.69	0.94	3	12.8968	3.68895
XOCORF_4088_28_63	62.93	0.31	3	810.56	0.81	3	12.8803	3.6871
XOCORF_1544_145_180	56.69	0.77	3	726.9	0.75	3	12.8224	3.68059
XOCORF_2566_121_156	20.26	0.22	2	258.8	0.78	2	12.7739	3.67513
XOCORF_2658_291_326	35.92	0.48	3	455.94	0.42	3	12.6932	3.66598
XOCORF_0555_273_302	120.1	0	1	1516.32	0	1	12.6255	3.65827
XOCORF_2522_769_802	27.8	0	1	350.85	0.41	3	12.6205	3.6577
XOCORF_2608_281_316	47.61	0	1	600.68	0.33	3	12.6167	3.65726
XOCORF_0504_565_600	55.12	0.13	3	694.76	0.87	3	12.6045	3.65587
XOCORF_1913_1691_1724	30.53	0	1	382.99	0.45	3	12.5447	3.64901
XOCORF_2242_154_183	373.7	0.21	3	4677.2	1.02	3	12.5159	3.64569
XOCORF_3254_617_649	24.53	0.46	3	306.85	0.22	3	12.5092	3.64491
XOCORF_3907_397_432	15.18	0.23	2	189.76	0.15	2	12.5007	3.64393
XOCORF_2707_2236_2271	74.68	0.34	3	932.72	0.8	3	12.4896	3.64265
XOCORF_3048_2141_2176	267.1	0.23	3	3317.79	1.11	3	12.4215	3.63477
XOCORF_2403_22_52	189.69	0	1	2352.64	0	1	12.4026	3.63257
XOCORF_4138_625_660	77.83	0.04	3	963.11	0.89	3	12.3745	3.6293
XOCORF_4664_296_330	51.06	0	1	631.58	0.92	4	12.3694	3.6287
XOCORF_1958_97_132	35.98	0	1	444.94	1.06	3	12.3663	3.62834
XOCORF_1845_361_396	17.72	0.31	2	218.27	0.44	3	12.3177	3.62266
XOCORF_3810_271_305	37.13	0.51	3	457.1	0.47	3	12.3108	3.62185
XOCORF_2812_1027_1060	80.86	0.11	3	995.25	0.66	3	12.3083	3.62156
XOCORF_3217_122_152	38.52	0.47	3	472.73	0.85	3	12.2723	3.61734
XOCORF_2837_146_178	33.7	0.88	2	412.95	0.7	2	12.2537	3.61515
XOCORF_0580_5_40	35.07	0.94	2	429.02	0.34	3	12.2332	3.61274
XOCORF_0953_497_532	39.91	0.38	3	487.78	0.55	3	12.222	3.61141
XOCORF_1955_202_232	40.82	0.3	3	495.6	0.65	3	12.1411	3.60183
XOCORF_3704_642_676	85.76	0	1	1040.41	0	1	12.1316	3.6007
XOCORF_3659_270_300	37.61	0	1	456.23	0.35	3	12.1306	3.60057
XOCORF_1476_9_44	44.79	0.02	2	542.49	0.95	3	12.1119	3.59835
XOCORF_0859_681_716	30.52	0.44	2	369.09	0.16	2	12.0934	3.59615
XOCORF_2531_983_1018	25.62	0.78	2	309.46	0.11	3	12.0788	3.59441
XOCORF_0411_362_392	50.88	0.81	3	613.42	0.76	3	12.0562	3.5917
XOCORF_3590_101_134	66.68	0	1	802.45	0	1	12.0343	3.58909
XOCORF_3947_446_479	77.22	0.14	3	928.67	0.76	3	12.0263	3.58812
XOCORF_0409_31_65	63.6	0	1	758.45	1.21	3	11.9253	3.57596
XOCORF_2275_2_36	66.38	0.33	3	788.56	0	1	11.8795	3.5704
XOCORF_0569_81_116	17.02	0.7	3	202.06	0.34	3	11.8719	3.56948
XOCORF_2040_564_599	40.16	0.3	3	475.92	0.56	3	11.8506	3.56689
XOCORF_3658_2177_2207	72.62	0.41	3	854.99	0.25	2	11.7735	3.55747
XOCORF_1607_349_380	31.52	0.57	2	370.83	0.3	2	11.7649	3.55642
XOCORF_2493_273_308	963.98	0.27	3	11327.2	1.32	3	11.7505	3.55465
XOCORF_3202_261_293	41.61	0	1	486.62	0.58	3	11.6948	3.54779
XOCORF_4355_449_484	26.98	0.52	2	315.25	0.36	3	11.6846	3.54653
XOCORF_2917_210_245	186.06	0	1	2152.9	0	1	11.571	3.53244
XOCORF_0322_1301_1333	28.7	0.09	2	332.04	0.28	3	11.5693	3.53223
XOCORF_1533_401_436	24.83	0.92	3	286.59	0.47	3	11.5421	3.52883
XOCORF_3287_46_76	88.49	0	1	1019.56	0.69	3	11.5218	3.52629
XOCORF_0818_625_654	176.8	0.38	3	2024.37	1.08	3	11.4501	3.51728
XOCORF_4603_827_862	202.47	0.03	3	2317.91	1.01	3	11.4482	3.51704
XOCORF_2429_609_644	26.22	0.5	3	298.75	0.23	3	11.394	3.5102
XOCORF_1288_17_52	16.72	0.72	2	190.19	0.59	3	11.375	3.50779
XOCORF_3576_373_408	72.62	0.65	3	823.73	0.66	2	11.343	3.50373
XOCORF_4076_279_314	335.3	0.6	3	3792.25	1.35	3	11.31	3.49953
XOCORF_0338_50_85	141.73	0.92	2	1599.25	0.67	2	11.2838	3.49618
XOCORF_0143_2262_2297	17.81	0.41	2	200.62	0.29	3	11.2645	3.49371
XOCORF_1716_2690_2719	107.26	0.29	3	1207.15	1.25	3	11.2544	3.49242
XOCORF_0441_1124_1159	66.44	0.71	3	746.29	0.97	3	11.2325	3.48961
XOCORF_3169_2_33	40.76	0.65	3	457.68	0.47	4	11.2287	3.48911
XOCORF_2516_609_642	69.23	0	1	777.27	0	1	11.2274	3.48895
XOCORF_3544_2_35	143.54	0.06	3	1610.69	1.28	3	11.2212	3.48815
XOCORF_4517_433_463	26.1	0.67	3	292.67	0.46	3	11.2134	3.48715
XOCORF_2257_61_96	71.23	0	1	798.69	0.92	3	11.2128	3.48708
XOCORF_3578_13_45	34.98	0.33	2	391.24	0.6	2	11.1847	3.48345
XOCORF_0729_609_644	52.15	0.53	3	582.15	1.04	3	11.163	3.48065
XOCORF_3184_449_484	27.01	0.75	3	300.05	0.42	2	11.1088	3.47364
XOCORF_1837_270_305	51.42	0	1	571.15	0.47	3	11.1075	3.47347
XOCORF_1919_9_44	36.34	0	1	402.96	0.31	3	11.0886	3.47101
XOCORF_0645_35_70	31.98	0	1	353.75	0.48	3	11.0616	3.46749
XOCORF_0854_160_190	19.99	0.93	2	220.58	0.52	2	11.0345	3.46395
XOCORF_0062_421_454	65.14	0.74	2	717.63	0.55	3	11.0167	3.46162
XOCORF_4579_763_798	15.08	0	1	165.88	0.15	3	11	3.45943
XOCORF_0262_1780_1815	17.81	0	1	195.84	0.24	2	10.9961	3.45892
XOCORF_0039_430_465	95.15	0.54	3	1045.33	1.14	3	10.9861	3.45761
XOCORF_1031_465_500	606.33	0	1	6652.36	0	1	10.9715	3.45569
XOCORF_1278_1457_1492	29.8	0	1	326.54	0.19	2	10.9577	3.45388
XOCORF_3178_316_346	27.71	0.04	2	303.38	0.45	3	10.9484	3.45265
XOCORF_2977_1326_1361	17.26	0	1	188.74	0.28	3	10.9351	3.4509
XOCORF_1270_320_354	158.02	0.1	3	1727.07	1.2	3	10.9294	3.45015
XOCORF_1239_5_35	48.51	0	1	529.76	0	1	10.9206	3.44898
XOCORF_0804_235_268	28.71	0.37	3	313.51	0.49	3	10.9199	3.44889
XOCORF_1912_1266_1301	21.08	0.09	2	229.56	0.5	3	10.8899	3.44492
XOCORF_2382_1185_1220	213.68	0.45	2	2323.41	1.24	3	10.8733	3.44272
XOCORF_3843_309_344	45.61	0	1	495.88	0.59	4	10.8722	3.44257
XOCORF_0954_403_438	669.25	0.34	4	7273.31	1.69	4	10.8679	3.44199
XOCORF_2117_779_813	298.59	0.3	3	3243.97	0.76	3	10.8643	3.44152
XOCORF_4100_237_272	61.41	0	1	666.97	0.63	3	10.8609	3.44108
XOCORF_1758_369_404	49.06	0.34	2	530.62	0.41	3	10.8157	3.43506
XOCORF_4524_173_207	35.61	0	1	384.72	0.78	3	10.8037	3.43345
XOCORF_1602_229_258	42.88	0	1	462.6	0.65	3	10.7882	3.43139
XOCORF_2220_388_417	54.15	0	1	582.44	0.32	3	10.756	3.42708
XOCORF_3997_710_745	26.89	0.73	3	288.04	0.23	3	10.7118	3.42113
XOCORF_3792_112_143	38.7	0	1	414.25	0	1	10.7041	3.4201
XOCORF_3953_129_164	62.44	0.1	3	666.97	1.05	3	10.6818	3.41708
XOCORF_2324_411_446	138.37	0.03	2	1475.5	0.9	2	10.6634	3.4146
XOCORF_2100_628_657	26.41	0.73	3	281.38	0.37	3	10.6543	3.41336
XOCORF_4203_64_98	18.72	0	1	199.16	0.43	3	10.6389	3.41128
XOCORF_0888_835_864	24.23	0.95	3	257.35	0.14	3	10.6211	3.40887
XOCORF_0536_237_272	69.22	0.22	2	734.13	1.11	3	10.6057	3.40677
XOCORF_1219_59_89	160.99	0.05	2	1705.36	1.26	3	10.593	3.40503
XOCORF_0668_865_894	31.98	0	1	338.7	0.16	3	10.591	3.40477
XOCORF_3009_140_174	41.49	1.03	3	438.86	0.57	3	10.5775	3.40293
XOCORF_4577_2207_2242	110.57	0.34	2	1168.36	0.96	3	10.5667	3.40145
XOCORF_1879_221_251	64.78	0.35	2	682.32	0.59	3	10.5329	3.39683
XOCORF_0373_238_269	22.07	0.37	2	232.45	0.29	3	10.5324	3.39676
XOCORF_1014_153_188	31.8	0.61	3	334.93	0.4	3	10.5324	3.39676
XOCORF_2833_472_501	28.71	0	1	302.22	0.1	3	10.5266	3.39597
XOCORF_0435_665_700	38.7	0	1	407.31	0	1	10.5248	3.39572
XOCORF_3988_137_168	21.44	0	1	224.93	0	1	10.4911	3.3911
XOCORF_3436_9_44	571.27	0	1	5983.65	0	1	10.4743	3.38878
XOCORF_1174_164_198	264.01	0.2	3	2749.24	1.33	3	10.4134	3.38037
XOCORF_3981_1344_1379	64.44	0.18	3	665.02	0.74	4	10.32	3.36737
XOCORF_3630_1385_1420	23.44	0.44	2	241.14	0.08	3	10.2875	3.36283
XOCORF_2113_69_104	25.98	0	1	266.62	0	1	10.2625	3.35931
XOCORF_2879_897_932	73.71	0.29	3	756.21	0.94	4	10.2593	3.35885
XOCORF_1503_83_113	218.04	0.25	2	2232.51	1.03	3	10.239	3.356
XOCORF_0711_528_559	19.81	0.75	2	202.06	0.22	3	10.1999	3.35048
XOCORF_4466_1796_1831	138.09	0.17	3	1407.19	0.84	3	10.1904	3.34914
XOCORF_4268_45_79	122.47	0.47	2	1242.47	0.51	3	10.1451	3.34271
XOCORF_2210_110_139	35.43	0.88	3	358.09	0.17	3	10.107	3.33728
XOCORF_1111_333_366	34.52	0	1	348.83	0.67	3	10.1052	3.33702
XOCORF_2174_40_71	54.51	0	1	550.6	0.44	3	10.1009	3.33641
XOCORF_2682_117_152	46.78	0.13	2	471.28	0.5	3	10.0744	3.33262
XOCORF_3135_1121_1156	44.43	0.64	2	447.26	0.31	2	10.0666	3.33151
XOCORF_4041_481_514	388.11	0.45	3	3904.57	1.23	3	10.0605	3.33063
XOCORF_3000_201_236	18.9	0	1	189.9	0.6	3	10.0476	3.32878
XOCORF_2627_78_113	45.06	0.86	2	452.47	0.52	3	10.0415	3.3279
XOCORF_1389_245_280	75.04	0	2	752.95	0.78	3	10.034	3.32682
XOCORF_0332_41_76	19.49	0.62	4	195.19	0.48	4	10.0149	3.32407
XOCORF_2565_3289_3324	40.79	0.39	2	408.46	0.46	3	10.0137	3.32391
XOCORF_2137_4_38	13.08	0	1	130.85	0.79	3	10.0038	3.32248
XOCORF_1348_2506_2537	212.83	0.18	3	2125.4	1.15	3	9.98637	3.31996
XOCORF_2004_2474_2503	59.48	0.3	3	592.58	0.67	3	9.96268	3.31653
XOCORF_1976_273_308	40.88	0.79	2	406.72	0.7	3	9.94912	3.31457
XOCORF_2985_181_213	28.52	0.03	2	283.41	0.47	3	9.93724	3.31284
XOCORF_0862_3_37	30.89	0.35	2	306.56	0.26	4	9.92425	3.31096
XOCORF_2714_675_706	38.88	0	1	385.59	0	1	9.91744	3.30997
XOCORF_3057_301_335	41.16	0.97	2	407.88	0.49	3	9.90962	3.30883
XOCORF_2549_1423_1458	20.9	0	1	206.69	0.24	2	9.88947	3.30589
XOCORF_4345_1155_1186	130.64	0	1	1291.39	0	1	9.8851	3.30526
XOCORF_2037_561_596	24.35	0	1	240.56	0.63	3	9.87926	3.3044
XOCORF_2206_56_85	37.07	0	1	362.15	0	1	9.76936	3.28826
XOCORF_3494_71_101	26.35	0	1	257.35	0.37	3	9.7666	3.28786
XOCORF_1136_211_244	83.52	0.63	3	814.61	1.25	3	9.75347	3.28592
XOCORF_0699_3_32	42.15	0	1	410.78	0	1	9.74567	3.28476
XOCORF_1788_246_281	51.24	0.11	2	497.62	0.43	3	9.71155	3.2797
XOCORF_2601_145_180	39.31	0.66	3	381.54	0.29	3	9.70593	3.27887
XOCORF_3769_788_823	47.79	0	1	463.76	0.06	2	9.70412	3.2786
XOCORF_0374_190_225	38.34	0	1	371.27	0.45	2	9.68362	3.27555
XOCORF_1631_128_161	27.35	0.35	2	264.01	0.14	4	9.65302	3.27098
XOCORF_2006_41_76	9.63	0	1	92.92	0	1	9.64901	3.27038
XOCORF_3580_827_857	32.89	0	1	317.27	0.14	3	9.6464	3.26999
XOCORF_4222_545_580	27.07	0	1	260.82	0.45	3	9.63502	3.26829
XOCORF_1522_201_236	63.96	0.38	3	615.73	0.91	3	9.6268	3.26706
XOCORF_4160_191_223	31.19	0.95	3	300.2	0.44	3	9.62488	3.26677
XOCORF_3026_469_504	58.87	0	1	566.24	0.17	2	9.61848	3.26581
XOCORF_0267_823_858	55.06	0	1	529.18	0.54	3	9.61097	3.26468
XOCORF_0491_332_367	28.53	0	1	273.86	0.25	3	9.59902	3.26289
XOCORF_3051_1736_1771	29.98	0.21	2	286.59	0.43	3	9.55937	3.25692
XOCORF_2451_177_206	19.99	0	1	191.06	0.41	3	9.55778	3.25668
XOCORF_0872_2320_2355	17.81	0.42	2	170.22	0.53	3	9.55755	3.25664
XOCORF_2552_242_277	178.74	0.29	3	1702.75	1	3	9.52641	3.25193
XOCORF_1027_975_1010	1235.56	0.13	3	11729.6	1.37	3	9.49338	3.24692
XOCORF_1649_1479_1514	31.25	0.95	2	294.98	0.32	3	9.43936	3.23869
XOCORF_4439_309_339	50.88	0.52	2	479.97	0.64	3	9.43337	3.23777
XOCORF_1725_337_372	88.79	0.63	3	836.76	0.21	2	9.42403	3.23634
XOCORF_1814_417_452	36.16	0.75	2	340.43	0.5	3	9.41455	3.23489
XOCORF_2841_405_440	29.07	0	1	271.61	0.42	4	9.34331	3.22393
XOCORF_4613_693_727	41.37	0.8	3	386.46	0.59	4	9.34155	3.22366
XOCORF_0851_717_752	115.5	0.16	3	1076.3	0.9	3	9.31861	3.22012
XOCORF_4254_360_390	29.98	0	1	278.77	0	1	9.29853	3.217
XOCORF_1034_201_234	67.96	0	1	631.37	0	1	9.29032	3.21573
XOCORF_2900_389_424	53.18	0.03	3	493.28	0.49	3	9.27567	3.21345
XOCORF_0949_2_34	133.97	0.38	3	1242.47	0.85	3	9.27424	3.21323
XOCORF_2393_1627_1662	55.06	0.45	2	510.36	0.49	3	9.26916	3.21244
XOCORF_3587_1186_1221	31.43	0.42	3	290.93	0.03	3	9.25644	3.21046
XOCORF_1683_513_548	75.04	0	1	693.03	0.83	3	9.23547	3.20719
XOCORF_2031_799_834	31.62	0	1	291.22	0.06	3	9.20999	3.2032
XOCORF_1824_577_612	28.71	0	1	263.43	0.12	3	9.17555	3.19779
XOCORF_1605_525_555	51.6	0.5	3	473.02	0.57	3	9.16705	3.19646
XOCORF_0727_511_546	24.44	0.03	2	223.48	0.47	3	9.14403	3.19283
XOCORF_0521_999_1030	175.34	0.04	3	1600.27	1.22	3	9.12667	3.19009
XOCORF_4541_95_130	35.43	0.51	3	323.07	0.38	3	9.11854	3.1888
XOCORF_1465_1323_1358	23.35	0.37	2	212.48	0.18	3	9.09979	3.18583
XOCORF_3833_649_684	29.08	0.02	2	264.3	0.44	3	9.08872	3.18408
XOCORF_3515_215_248	21.53	0.94	2	195.11	0.78	3	9.06224	3.17987
XOCORF_4381_91_124	164.98	0	1	1489.4	0	1	9.02776	3.17437
XOCORF_3246_301_337	26.16	0.41	2	233.33	0.42	3	8.91934	3.15694
XOCORF_2551_1897_1932	89.82	0.18	3	799.85	0.98	3	8.90503	3.15462
XOCORF_0853_105_136	40.06	0.33	2	356.35	0.2	3	8.89541	3.15306
XOCORF_1208_158_189	56.78	0.21	2	504.57	0.69	3	8.8864	3.1516
XOCORF_1786_353_388	86.94	0.45	2	771.62	0.98	4	8.87532	3.1498
XOCORF_4044_2455_2490	130.34	0.22	3	1155.05	1.03	3	8.86182	3.1476
XOCORF_4065_899_934	29.71	0.85	2	261.7	0.23	3	8.80848	3.13889
XOCORF_3149_100_130	316.16	0	1	2775.58	0	1	8.77904	3.13406
XOCORF_2560_321_356	203.75	0.03	3	1783.22	0.66	3	8.752	3.12961
XOCORF_1651_141_175	39.25	0	1	342.46	0.18	3	8.7251	3.12517
XOCORF_2503_47_82	110.84	0	1	965.72	0	1	8.71274	3.12313
XOCORF_2253_3044_3079	227.97	0.27	3	1979.5	1.3	3	8.68316	3.11822
XOCORF_3220_461_490	154.02	0.61	3	1336.84	1.09	3	8.67965	3.11764
XOCORF_2252_386_416	44.76	0.95	3	388.49	0.3	3	8.6794	3.1176
XOCORF_2595_321_356	36.43	0.05	2	316.11	0.36	3	8.67719	3.11723
XOCORF_3424_561_596	21.72	0.26	2	188.45	0.55	3	8.67634	3.11709
XOCORF_0422_161_196	1413.93	0.55	3	12263.7	1.38	3	8.67351	3.11662
XOCORF_3487_501_536	47.06	0.67	2	407.88	0.34	3	8.66723	3.11557
XOCORF_0281_385_420	73.65	0.34	3	632.82	0.99	3	8.59226	3.10304
XOCORF_3891_313_343	22.81	0.45	2	195.69	0.54	3	8.57913	3.10083
XOCORF_4019_141_175	467.15	0.25	3	3996.05	1.38	3	8.5541	3.09662
XOCORF_3277_31_61	52.42	0.25	2	446.96	0.56	3	8.52652	3.09196
XOCORF_1287_544_579	191.15	0	1	1625.17	1.12	3	8.50207	3.08781
XOCORF_1598_395_429	74.62	0.26	3	633.97	0.87	3	8.49598	3.08678
XOCORF_2877_1100_1135	100.9	0.17	3	856.29	1.05	3	8.48652	3.08517
XOCORF_0102_185_219	71.53	0.4	3	605.31	0.66	3	8.46232	3.08105
XOCORF_2115_361_396	48.45	0.84	3	408.82	0.52	4	8.43798	3.0769
XOCORF_2171_125_160	176.01	0.09	3	1484.19	0.87	3	8.43242	3.07595
XOCORF_3172_966_1001	20.71	0	1	173.98	0.57	3	8.40077	3.07052
XOCORF_1909_401_436	177.98	0.27	2	1494.61	0.75	3	8.39763	3.06998
XOCORF_0719_833_868	205.62	0.38	3	1722.15	0.52	3	8.3754	3.06616
XOCORF_3588_521_556	40.79	0.21	2	341.3	0.45	3	8.36725	3.06475
XOCORF_3965_814_849	28.8	0.62	2	240.85	0.18	3	8.36285	3.06399
XOCORF_1528_119_148	50.52	0.33	2	421.78	0.05	3	8.34877	3.06156
XOCORF_0178_209_241	48.97	0.65	2	407.02	0.21	3	8.31162	3.05513
XOCORF_1839_1228_1263	181.28	0.13	3	1506.48	0.81	3	8.31024	3.05489
XOCORF_2211_58_89	132.04	0.74	3	1091.94	0.49	3	8.26977	3.04785
XOCORF_3269_29_68	41.43	0	1	341.3	0	1	8.23799	3.04229
XOCORF_2419_357_392	10.54	0	1	86.55	0.63	3	8.21157	3.03766
XOCORF_4200_48_82	33.61	0.03	2	275.88	0.65	3	8.20827	3.03708
XOCORF_0716_16_51	35.79	0	1	293.54	0	1	8.20173	3.03593
XOCORF_2083_229_264	31.07	0	1	254.17	0.26	3	8.18056	3.0322
XOCORF_4319_525_560	41.34	0.88	2	338.12	0.46	3	8.179	3.03193
XOCORF_0760_1207_1242	59.36	0.03	3	485.47	0.95	3	8.1784	3.03182
XOCORF_0498_341_376	58.08	0.5	3	474.47	0.39	3	8.16925	3.0302
XOCORF_1557_2855_2890	522.87	0.36	3	4267.88	1.32	3	8.16241	3.029
XOCORF_1318_176_209	222.83	0.3	3	1818.54	0.81	3	8.16111	3.02877
XOCORF_1739_448_481	21.44	0	1	174.85	0.82	3	8.15532	3.02774
XOCORF_4243_368_400	38.76	0.19	3	314.38	0.42	3	8.11094	3.01987
XOCORF_0840_660_690	69.17	0.6	3	559.57	0.8	3	8.08978	3.0161
XOCORF_0053_676_711	32.53	0.97	3	263.14	0.08	3	8.08915	3.01599
XOCORF_2605_33_68	25.8	0	1	208.43	0.32	3	8.07868	3.01412
XOCORF_1884_547_582	205.32	0.13	3	1657.88	1.15	3	8.07462	3.01339
XOCORF_0946_1541_1576	96.3	0.83	2	775.82	0.9	3	8.05628	3.01011
XOCORF_0129_2059_2094	27.89	0.68	2	224.64	0.37	3	8.0545	3.0098
XOCORF_1426_1144_1174	46.51	0.54	3	374.3	0.46	3	8.04773	3.00858
XOCORF_1642_595_630	47.06	0.72	3	378.07	0.6	3	8.03379	3.00608
XOCORF_3715_191_224	529.96	0.85	3	4256.3	1.32	3	8.03136	3.00564
XOCORF_0345_501_531	79.41	0.09	2	637.74	0.45	3	8.03098	3.00558
XOCORF_1673_58_90	56.69	0.67	2	455.07	1.02	3	8.02734	3.00492
XOCORF_0111_36_67	31.25	0	1	250.4	0.24	3	8.0128	3.00231
XOCORF_1849_1777_1811	954.17	0.39	3	7629.66	1.35	3	7.99612	2.9993
XOCORF_0114_207_242	56.51	0	1	451.02	0.24	3	7.98124	2.99661
XOCORF_3363_30_60	24.53	0	1	195.4	0	1	7.96576	2.99381
XOCORF_0790_779_812	28.35	0	1	225.8	0	1	7.96473	2.99362
XOCORF_0813_477_512	752.36	0.12	3	5983.94	0.96	3	7.95356	2.9916
XOCORF_0380_91_122	33.25	0	1	264.01	0.31	3	7.94015	2.98917
XOCORF_0766_985_1019	56.57	0.16	3	448.99	0.16	3	7.93689	2.98857
XOCORF_1751_614_649	214.86	0.16	2	1698.41	1.16	3	7.90473	2.98272
XOCORF_3451_1321_1356	44.88	0.08	2	354.33	0.44	3	7.89505	2.98095
XOCORF_0864_485_520	31.53	0.69	2	248.38	0.23	4	7.87758	2.97775
XOCORF_4409_126_161	34.89	0	1	274.14	0.24	3	7.85727	2.97403
XOCORF_1792_1570_1605	37.98	0	1	298.31	0.18	2	7.8544	2.9735
XOCORF_2750_979_1014	73.95	0.53	3	579.55	0.71	3	7.83705	2.97031
XOCORF_1624_1729_1762	43.33	0.71	2	339.57	0.26	3	7.83683	2.97027
XOCORF_4025_3271_3303	78.38	0.3	3	613.56	0.47	2	7.82802	2.96865
XOCORF_2127_15_49	26.89	0	1	210.17	0.43	2	7.81592	2.96642
XOCORF_3098_431_466	28.04	0.55	3	218.85	0.66	3	7.80492	2.96438
XOCORF_3279_1280_1315	51.6	0.5	2	402.09	0.42	3	7.79244	2.96208
XOCORF_1249_780_815	222.22	0.75	3	1729.96	0.75	3	7.7849	2.96068
XOCORF_0684_529_564	63.33	0.4	2	492.7	0.45	3	7.77988	2.95975
XOCORF_0224_91_126	173.34	0	1	1345.24	0	1	7.7607	2.95619
XOCORF_4338_3_35	120.65	0.11	3	927.51	0.79	2	7.68761	2.94253
XOCORF_2202_209_244	50.88	0	1	391.1	0.26	3	7.68671	2.94237
XOCORF_0842_775_810	61.9	0.17	3	475.33	0.19	3	7.679	2.94092
XOCORF_4566_465_500	142.03	0.36	3	1089.04	0.62	2	7.66768	2.93879
XOCORF_3225_261_296	30.4	0.3	3	233.03	0.38	3	7.66546	2.93837
XOCORF_1539_1367_1402	96.12	0.6	3	735.58	0.94	3	7.65273	2.93597
XOCORF_3187_25_60	105.51	0.44	3	804.19	1.09	3	7.62193	2.93016
XOCORF_4646_585_620	32.65	0.68	3	248.66	0.36	3	7.61593	2.92902
XOCORF_0703_866_901	43.18	0.48	3	328.71	0.18	2	7.61255	2.92838
XOCORF_2258_817_851	37.06	0.21	3	281.82	0.29	4	7.60443	2.92684
XOCORF_3174_310_343	33.16	0.29	2	251.56	0.31	3	7.58625	2.92339
XOCORF_4467_835_870	103.33	0.37	3	781.61	1.02	3	7.56421	2.91919
XOCORF_2998_221_255	67.32	0.91	2	508.04	0.47	3	7.54664	2.91584
XOCORF_2606_905_939	34.22	0.64	3	258.22	0.07	3	7.54588	2.91569
XOCORF_3376_1925_1960	43.13	0.38	3	324.8	0.4	3	7.53072	2.91279
XOCORF_0249_3030_3065	36.7	0	1	276.17	0.48	3	7.52507	2.9117
XOCORF_0358_134_163	45.67	0.52	3	343.04	0.63	3	7.51128	2.90906
XOCORF_4179_197_231	82.01	0.4	3	615.73	0.53	3	7.50799	2.90843
XOCORF_3879_61_96	101.21	0	1	759.03	0	1	7.49956	2.90681
XOCORF_3671_9_44	317.61	0.08	3	2381.3	1.17	3	7.49756	2.90642
XOCORF_2946_288_323	45.85	0.15	3	343.04	0.55	3	7.48179	2.90338
XOCORF_3390_792_827	58.32	0.45	2	436.18	0.5	4	7.47908	2.90286
XOCORF_2706_845_880	46.61	0.41	2	348.54	0.4	3	7.47779	2.90261
XOCORF_3656_526_556	27.98	0	1	208.43	0.53	3	7.44925	2.8971
XOCORF_2007_3291_3323	70.86	0.61	3	525.85	0.59	4	7.42097	2.89161
XOCORF_0138_279_308	295.2	0.17	3	2179.82	1.18	3	7.38421	2.88444
XOCORF_2424_1684_1714	46.34	0.15	2	342.17	0.06	2	7.3839	2.88438
XOCORF_2561_201_231	81.68	0.47	2	601.4	0.63	2	7.36288	2.88027
XOCORF_2227_393_428	1149.01	0.21	3	8441.67	1.34	3	7.34691	2.87714
XOCORF_0440_232_264	23.16	0.02	2	169.93	0.18	3	7.33722	2.87523
XOCORF_3603_114_143	51.24	0.02	2	375.17	0.67	3	7.32182	2.8722
XOCORF_0198_302_335	192.92	0.32	4	1409.5	1.37	4	7.30614	2.86911
XOCORF_3712_1439_1474	33.61	0	1	245.19	0.71	3	7.29515	2.86694
XOCORF_2725_326_356	68.68	0	1	498.49	0.91	3	7.25815	2.8596
XOCORF_0726_457_492	39.43	0.71	3	286.01	0.65	3	7.25361	2.8587
XOCORF_0945_21_56	37.79	0	1	273.56	0	1	7.23895	2.85578
XOCORF_3483_1297_1328	511.37	0.53	3	3695.85	1.11	3	7.22735	2.85347
XOCORF_2050_211_246	55.69	0.14	2	401.52	0.23	3	7.20991	2.84998
XOCORF_2712_753_788	65.05	0.42	3	468.68	0.64	3	7.20492	2.84898
XOCORF_2136_771_803	59.05	0.56	3	424.09	0.57	3	7.18188	2.84436
XOCORF_1855.1_258_290	48.33	0	1	346.51	0	1	7.16967	2.84191
XOCORF_1549_1614_1647	16.54	0.85	2	118.4	0.58	3	7.1584	2.83964
XOCORF_4318_725_760	106.75	0.53	2	762.21	0.55	3	7.14014	2.83595
XOCORF_3778_321_356	146.63	0	1	1046.49	1.16	3	7.13694	2.83531
XOCORF_1119_41_73	78.25	0.58	3	557.55	0.75	3	7.12524	2.83294
XOCORF_2635_553_588	63.96	0	1	453.91	0.35	3	7.09678	2.82716
XOCORF_2815_605_640	27.68	0.4	3	195.83	0.1	2	7.07478	2.82269
XOCORF_3597_647_679	46.21	0.27	3	326.54	0.45	3	7.06644	2.82098
XOCORF_3388_1048_1080	95.09	0.43	3	671.03	0.77	3	7.05679	2.81901
XOCORF_1897_974_1009	236.03	0.52	3	1659.04	0.68	3	7.02894	2.81331
XOCORF_0312_587_622	369.15	0.17	3	2592.34	1.07	3	7.02246	2.81198
XOCORF_1350_410_441	81.83	0.24	3	574.05	0.61	3	7.01515	2.81047
XOCORF_0146_1139_1174	59.6	0	1	418.01	1.03	3	7.01359	2.81015
XOCORF_4606_302_337	52.14	0.01	2	365.4	0.54	4	7.00806	2.80901
XOCORF_1022_3432_3465	140.88	0.14	3	986.85	1.17	3	7.0049	2.80836
XOCORF_3822_1768_1803	44.94	0.55	3	314.67	0.12	3	7.002	2.80777
XOCORF_4159_1001_1036	52.51	0.03	2	365.62	0.89	3	6.96286	2.79968
XOCORF_2590_287_318	40.52	0	1	280.8	0.44	3	6.92991	2.79284
XOCORF_4031_135_167	64.78	0.01	2	448.12	0.9	3	6.91757	2.79026
XOCORF_2868_8_38	261.83	0	1	1805.52	0	1	6.89577	2.78571
XOCORF_3830_5_36	461.64	0.15	3	3168.99	1.3	3	6.86463	2.77918
XOCORF_0096_137_167	28.71	0	1	196.85	0.04	3	6.8565	2.77747
XOCORF_0533_377_412	82.19	0.76	3	563.34	0.7	3	6.85412	2.77697
XOCORF_2662_785_820	44.79	0.7	2	306.85	0.18	3	6.85086	2.77629
XOCORF_4102_186_221	752.66	0.37	3	5151.67	1.37	3	6.84462	2.77497
XOCORF_4205_335_370	41.8	0.42	2	285.43	0.35	3	6.82847	2.77156
XOCORF_2221_641_676	39.67	0.9	3	270.67	0.16	3	6.82304	2.77041
XOCORF_2618_67_102	55.78	0	1	379.8	0.48	3	6.80889	2.76742
XOCORF_3230_793_828	32.34	0	1	218.42	0.07	2	6.75387	2.75571
XOCORF_3313_375_405	41.25	0	1	278.19	0.53	3	6.744	2.7536
XOCORF_2680_519_554	58.42	0.2	2	393.12	0.28	3	6.7292	2.75044
XOCORF_1760_451_484	251.41	0.17	3	1690.3	1.26	3	6.72328	2.74917
XOCORF_4592_209_244	26.34	0.83	2	176.59	0.72	3	6.70425	2.74508
XOCORF_1756_128_160	43.24	0	1	289.77	0.18	3	6.70143	2.74447
XOCORF_3744_819_854	68.32	0	1	457.68	0.71	3	6.69906	2.74396
XOCORF_3155_275_310	57.96	0.34	3	387.91	0.39	3	6.69272	2.74259
XOCORF_3637_6_39	385.87	0.24	3	2576.13	1.29	3	6.67616	2.73902
XOCORF_4351_753_788	215.8	0.22	3	1439.61	1.07	3	6.67104	2.73791
XOCORF_1436_133_168	42.88	0	1	284.56	0.39	3	6.63619	2.73036
XOCORF_4684_81_114	35.25	0	1	233.18	0.39	2	6.61504	2.72575
XOCORF_2251_162_197	51.06	0.24	2	336.97	0.18	2	6.59949	2.72235
XOCORF_1768_885_920	21.8	0	1	143.73	0.26	2	6.59312	2.72096
XOCORF_0957_73_108	202.72	0.23	3	1333.07	0.99	3	6.57592	2.71719
XOCORF_0326_17_52	52.51	0	1	344.77	0.18	3	6.5658	2.71497
XOCORF_2887_1415_1450	25.8	0	1	169.35	0.27	2	6.56395	2.71457
XOCORF_4253_78_107	115.38	0	1	757.29	0	1	6.56344	2.71445
XOCORF_4369_13_46	70.98	0.94	3	465.78	0.57	3	6.56213	2.71416
XOCORF_1694_409_444	39.67	0.89	3	259.67	0.13	2	6.54575	2.71056
XOCORF_3179_321_354	221.4	0.46	4	1446.85	1.53	4	6.535	2.70819
XOCORF_1667_3_38	97.21	0.15	3	631.65	1.05	3	6.49779	2.69995
XOCORF_0777_595_630	187.94	0.32	3	1214.39	0.35	3	6.46158	2.69189
XOCORF_2119_601_634	36.04	0.49	3	232.31	0.11	2	6.44589	2.68838
XOCORF_3468_262_297	626.5	0	1	4037.44	0	1	6.44444	2.68805
XOCORF_2901_216_251	37.43	0.43	3	241.21	0.42	4	6.4443	2.68802
XOCORF_0306_889_923	131.79	0.2	3	847.03	1.26	3	6.42712	2.68417
XOCORF_2236_162_191	39.61	0.15	2	254.46	0.62	2	6.42414	2.6835
XOCORF_2600_143_177	29.98	0.63	3	192.51	0.52	3	6.42128	2.68286
XOCORF_1096_1551_1584	172.31	0.06	3	1104.39	1.32	3	6.40932	2.68017
XOCORF_1387_902_935	51.61	0.25	3	330.59	0.31	3	6.40554	2.67932
XOCORF_0205_330_359	65.84	0.62	3	421.63	0.04	2	6.40386	2.67894
XOCORF_1619_362_397	54.57	0.36	3	349.12	0.52	3	6.39765	2.67754
XOCORF_3973_463_495	445.47	0.47	3	2845.92	0.8	3	6.38858	2.67549
XOCORF_4562_437_470	37.67	0.43	3	240.56	0.37	3	6.38598	2.67491
XOCORF_1916_10_39	57.6	0	1	367.07	0.99	3	6.37274	2.67191
XOCORF_2699_245_280	144.09	0.14	2	917.38	0.99	3	6.36672	2.67055
XOCORF_2181_193_225	58.87	0	1	373.43	0.65	3	6.3433	2.66523
XOCORF_1423_1065_1100	44.34	0.11	2	280.8	0.42	3	6.33288	2.66286
XOCORF_2000_1534_1568	48.82	0.45	3	309.17	0.44	3	6.33286	2.66286
XOCORF_0347_489_524	63.41	0	1	401.23	0	1	6.32755	2.66165
XOCORF_1882_67_98	77.77	0	1	491.84	0.53	3	6.32429	2.6609
XOCORF_3724_163_198	76.19	0.27	3	479.39	0.24	3	6.29203	2.65353
XOCORF_3539_132_161	250.29	0.14	2	1573.2	0.91	2	6.28551	2.65203
XOCORF_1210_417_447	65.96	0	1	413.6	0.21	4	6.27047	2.64857
XOCORF_3385_351_384	66.69	0.23	2	417.29	0.04	2	6.25716	2.64551
XOCORF_4121_309_342	51.91	0.42	3	324.22	0.38	3	6.24581	2.64289
XOCORF_4519_33_68	46.52	0	1	290.06	0.26	3	6.23517	2.64043
XOCORF_2286_1394_1426	40.7	0	1	253.59	0.18	3	6.23071	2.6394
XOCORF_3831_495_530	54.87	0	1	341.31	0.33	3	6.22034	2.63699
XOCORF_1282_1214_1249	94.67	0	1	585.05	0.76	3	6.17989	2.62758
XOCORF_3871_1002_1037	59.05	0.45	3	364.32	0.39	2	6.16969	2.6252
XOCORF_1337_2502_2531	47.06	0.44	2	289.48	0.26	3	6.1513	2.62089
XOCORF_2689_859_892	207.32	0.06	3	1273.44	0.77	3	6.14239	2.6188
XOCORF_3592_403_438	484.65	0.09	3	2968.38	1.12	3	6.12479	2.61466
XOCORF_0099_482_517	43.97	0	1	269.22	0.22	3	6.12281	2.61419
XOCORF_1991_190_224	142.94	0.23	3	873.66	0.86	3	6.11207	2.61166
XOCORF_4150_41_74	235.67	0	1	1439.9	0	1	6.10981	2.61113
XOCORF_0307_377_410	44.7	0	1	272.98	0.15	3	6.10694	2.61045
XOCORF_3819_364_397	48.7	0	1	297.3	0.2	3	6.10472	2.60993
XOCORF_0982_532_565	255.89	0.15	3	1561.48	1.3	3	6.10215	2.60932
XOCORF_2990_343_376	116.29	0.23	3	708.37	0.67	3	6.09141	2.60678
XOCORF_0811_1031_1066	41.97	0	1	255.62	0.52	3	6.09054	2.60657
XOCORF_3386_1847_1882	63.96	0	1	388.78	0.59	3	6.07849	2.60371
XOCORF_0875_133_168	99.94	0	1	607.05	0	1	6.07414	2.60268
XOCORF_4047.1_75_110	69.41	0.39	3	421.2	0.38	3	6.06829	2.60129
XOCORF_2126_307_342	93.88	0.74	3	568.26	0.13	3	6.05305	2.59766
XOCORF_4325_1061_1096	298.67	0.21	4	1805.52	1.32	4	6.0452	2.59579
XOCORF_1880_230_259	326.21	0.24	3	1969.07	0.86	3	6.0362	2.59364
XOCORF_0260_369_404	110.35	0.21	3	665.24	0.51	3	6.02845	2.59179
XOCORF_1297_209_244	58.33	0	1	351.43	0.51	3	6.02486	2.59093
XOCORF_3267_630_665	67.59	0	1	406.87	0.78	4	6.01968	2.58969
XOCORF_3921_33_68	132.73	0.14	4	796.95	0.61	3	6.00429	2.58599
XOCORF_4622_507_539	70.86	0	1	424.67	0	1	5.99308	2.5833
XOCORF_3325_51_85	43.24	0	1	258.8	0	1	5.9852	2.5814
XOCORF_0317_331_365	37.25	0.58	3	222.33	0.16	3	5.96859	2.57739
XOCORF_2296_414_449	58.26	0.12	3	347.38	0.1	3	5.96258	2.57594
XOCORF_3768_122_152	65.23	0	1	388.85	0.49	4	5.96121	2.57561
XOCORF_4460_51_82	80.22	0.41	4	477	0.25	4	5.94615	2.57196
XOCORF_3730_1174_1204	320.79	0.06	2	1903.07	1.24	3	5.93245	2.56863
XOCORF_3543_1653_1688	64.02	0.92	3	379.51	0.19	3	5.92799	2.56754
XOCORF_3330_495_528	387.68	0.19	3	2295.61	1.07	3	5.9214	2.56594
XOCORF_0228_988_1023	70.44	0.35	3	416.86	0.35	3	5.91794	2.5651
XOCORF_1227_260_293	54.51	0	1	322.2	0.27	3	5.91084	2.56336
XOCORF_3212_165_198	43.34	0.89	2	255.9	0.41	3	5.90448	2.56181
XOCORF_4125_258_288	71.05	0.17	3	419.17	0.58	3	5.89965	2.56063
XOCORF_1520_1849_1884	38.52	0.5	2	226.96	0.15	3	5.892	2.55876
XOCORF_2175_1357_1392	78.92	0.12	3	463.17	0.47	3	5.86885	2.55308
XOCORF_1418_8_37	587.44	0	1	3424.32	0	1	5.82923	2.5433
XOCORF_4140_1494_1529	79.4	0	1	462.6	0.7	3	5.8262	2.54255
XOCORF_3122_823_857	43.06	0	1	250.69	0.4	3	5.82188	2.54148
XOCORF_2230_570_605	42.52	0	1	246.35	0.39	3	5.79374	2.5345
XOCORF_4281_313_348	664.89	0.37	4	3851.88	0.79	3	5.79326	2.53438
XOCORF_0665_2605_2635	39.97	0	1	231.01	0.67	3	5.77958	2.53097
XOCORF_2455_75_105	67.77	0	1	391.67	0	1	5.7794	2.53092
XOCORF_3773_159_192	31.25	0	1	180.35	0.4	3	5.7712	2.52887
XOCORF_4574_25_55	62.87	0.29	3	362.44	0.36	3	5.76491	2.5273
XOCORF_4614_135_170	89.4	0	2	515.28	0.31	3	5.76376	2.52701
XOCORF_4378_881_910	399.74	0	1	2296.19	0	1	5.74421	2.52211
XOCORF_3204_160_192	82.86	0	1	475.33	0.81	3	5.73654	2.52018
XOCORF_1517_49_84	72.62	0.21	3	416.28	0.64	3	5.73231	2.51912
XOCORF_3029_65_100	495.63	0.48	4	2834.64	1.4	4	5.71927	2.51583
XOCORF_2301_41_72	61.41	0	1	350.86	0	1	5.7134	2.51435
XOCORF_1256_669_700	71.23	0.39	3	406.87	0.63	2	5.71206	2.51401
XOCORF_3182_321_356	58.42	0.15	2	333.49	0.47	3	5.70849	2.51311
XOCORF_1432_9_44	98.48	0.44	3	561.31	0.58	3	5.69974	2.5109
XOCORF_2500_643_678	290.84	0.3	3	1655.56	1.05	3	5.69234	2.50902
XOCORF_4120_1280_1315	937.94	0.21	3	5322.76	1.34	3	5.67495	2.50461
XOCORF_1178_857_888	81.28	0.24	3	461.15	0.49	3	5.6736	2.50426
XOCORF_1084_256_291	53.06	0.58	3	300.92	0.1	2	5.67132	2.50368
XOCORF_0107_201_233	320.52	0.35	3	1813.33	1.22	3	5.65746	2.50016
XOCORF_2509_336_366	181.94	0.44	3	1027.67	0.86	3	5.6484	2.49784
XOCORF_4447_73_108	75.09	0.99	4	423.8	0.32	4	5.64389	2.49669
XOCORF_2288_99_134	87.76	0	1	495.02	0	1	5.64061	2.49585
XOCORF_3496_113_145	129.37	0.12	3	728.63	0.61	3	5.63214	2.49368
XOCORF_1906_882_911	41.79	0.03	2	235.35	0.02	3	5.63173	2.49358
XOCORF_3986_83_112	252.68	0.36	3	1418.76	0.78	3	5.61485	2.48925
XOCORF_0583_2398_2433	43.97	0	1	246.64	0.19	3	5.60928	2.48782
XOCORF_3565_2403_2438	35.37	1.17	3	198.01	0	1	5.59825	2.48498
XOCORF_0369_957_992	59.54	0.46	3	333.06	0.03	2	5.59389	2.48385
XOCORF_4211_1329_1364	53.78	0.25	2	300.48	0.22	3	5.58721	2.48213
XOCORF_2961_779_814	74.68	0	1	417.15	0.9	3	5.58583	2.48177
XOCORF_0236_88_123	173.88	0.38	2	970.36	1.02	3	5.58063	2.48043
XOCORF_0663_376_406	123.68	0.24	3	689.55	0.33	3	5.57527	2.47904
XOCORF_0856_201_232	52.42	0.7	2	292.09	0.32	3	5.57211	2.47822
XOCORF_0906_193_223	55.36	0.48	3	307.14	0.43	3	5.54805	2.47198
XOCORF_4494_1500_1535	315.66	0.24	4	1750.59	1.15	4	5.54581	2.4714
XOCORF_1107_216_251	31.52	0.8	2	174.56	0.25	2	5.53807	2.46938
XOCORF_2474_35_65	111.93	0	1	619.21	0	1	5.53212	2.46783
XOCORF_2216_811_843	46.7	0	1	258.22	0.36	3	5.52934	2.46711
XOCORF_3581_701_736	70.32	0.75	3	388.2	0.3	3	5.52048	2.46479
XOCORF_0407_326_358	152.08	0	1	838.06	0	1	5.51065	2.46222
XOCORF_1519_353_388	44.06	0.92	2	242.74	0.05	2	5.50931	2.46187
XOCORF_4234_758_793	1222.54	0.41	3	6692.89	1.36	3	5.47458	2.45275
XOCORF_1886_349_378	105.27	0.38	3	575.79	0.31	3	5.46965	2.45145
XOCORF_3689_401_436	103.08	0.54	3	562.18	0.51	3	5.45382	2.44727
XOCORF_4402_232_261	84.67	0	1	461.15	0	1	5.44644	2.44531
XOCORF_3180_313_348	83.94	0.18	3	456.52	1	3	5.43865	2.44325
XOCORF_2978_568_601	142.63	0.3	3	775.53	0.65	3	5.43736	2.44291
XOCORF_3754_401_436	78.74	0.56	3	426.7	0.72	3	5.4191	2.43805
XOCORF_4615_260_294	56.51	0.67	2	305.99	0.58	3	5.41479	2.43691
XOCORF_1611_91_122	117.2	0	1	629.63	0.31	3	5.37227	2.42553
XOCORF_4096_118_153	38.77	0.62	3	207.85	0.45	3	5.3611	2.42253
XOCORF_1738_383_418	69.47	0.81	3	371.7	0.73	3	5.35051	2.41968
XOCORF_3357_1762_1797	29.07	0	1	155.45	0.68	2	5.34744	2.41885
XOCORF_1333_409_441	115.56	0	1	612.26	0	1	5.2982	2.4055
XOCORF_0282_1745_1780	413.25	0.5	3	2188.8	0.96	3	5.29655	2.40505
XOCORF_2273_2065_2100	216.22	0.21	3	1143.76	0.58	3	5.2898	2.40321
XOCORF_1383_296_328	45.24	0	1	239.11	0.61	3	5.28537	2.402
XOCORF_0163_175_210	90.61	0.1	3	478.52	0.53	2	5.28109	2.40084
XOCORF_1669_504_535	158.94	0.36	4	839.36	1.25	4	5.28099	2.40081
XOCORF_4626_397_429	58.69	0.47	2	309.6	0.3	4	5.27517	2.39922
XOCORF_4013_5_35	112.53	0.19	3	591.42	0.86	3	5.25567	2.39387
XOCORF_1169_440_469	42.88	0	1	225.22	0.57	3	5.25233	2.39296
XOCORF_4542_76_109	60.51	0	1	316.98	0.14	3	5.23847	2.38915
XOCORF_1780_937_972	279.63	0.16	3	1464.21	0.79	3	5.23624	2.38853
XOCORF_0745_600_635	33.67	0.76	3	176.3	0.31	3	5.23612	2.3885
XOCORF_3948_433_468	41.61	0	1	217.69	0.69	3	5.23168	2.38727
XOCORF_0681_486_518	181.03	0.14	3	945.75	0.89	3	5.22427	2.38523
XOCORF_4298_1479_1514	88.58	0.7	2	462.31	0.35	3	5.21912	2.38381
XOCORF_1804_713_744	125.25	0.19	3	652.64	0.14	2	5.2107	2.38148
XOCORF_0993_225_260	41.97	0	1	218.27	0.52	3	5.20062	2.37868
XOCORF_3237_459_494	31.07	0	1	161.53	0.55	3	5.19891	2.37821
XOCORF_4489_8086_8119	50.51	0	1	262.56	0.57	3	5.19818	2.37801
XOCORF_3905_676_711	63.6	0	1	330.59	0.74	3	5.19796	2.37794
XOCORF_4324_169_204	152.08	0.25	3	784.21	0.41	2	5.15656	2.36641
XOCORF_2989_541_576	53	0.91	3	273.27	0.17	3	5.15604	2.36626
XOCORF_1870_1135_1170	125.56	0.15	3	646.42	0.32	3	5.1483	2.36409
XOCORF_3273_1218_1250	66.32	0	1	339.28	0.19	3	5.1158	2.35496
XOCORF_1536_233_268	72.77	0.91	2	371.99	0.52	3	5.11186	2.35385
XOCORF_4492_585_620	167.3	0.43	4	854.34	1.08	4	5.10663	2.35237
XOCORF_3550_226_257	41.06	0.19	3	208.87	0.51	2	5.08695	2.3468
XOCORF_3185_1318_1353	148.27	0.48	3	750.63	0.61	3	5.06259	2.33988
XOCORF_3721_972_1007	98.84	0	1	500.23	0.6	3	5.06101	2.33942
XOCORF_1000_1425_1460	303.8	0.09	3	1534.85	0.57	3	5.05217	2.3369
XOCORF_2323_372_404	69.14	0.05	2	349.12	0.03	2	5.04946	2.33613
XOCORF_2830_425_455	879.19	0.28	3	4433.75	0.95	3	5.04299	2.33428
XOCORF_1246_86_118	59.51	0.72	2	299.9	0.4	3	5.03949	2.33328
XOCORF_0780_798_830	55.36	0.3	3	278.77	0.31	3	5.03559	2.33216
XOCORF_2231_324_358	179.88	0.46	3	904.93	1.07	3	5.03074	2.33077
XOCORF_2460_46_76	148.18	0.52	4	744.26	0.98	5	5.02268	2.32846
XOCORF_1109_5_39	51.42	0	1	257.93	0	1	5.01614	2.32658
XOCORF_0896_912_947	37.43	0.53	3	187.59	0.19	3	5.01176	2.32532
XOCORF_2780_65_100	36.16	0	1	181.22	0.22	3	5.01162	2.32528
XOCORF_1045_89_124	734.43	0	1	3677.04	0	1	5.00666	2.32385
XOCORF_3505_867_901	62.69	0.51	4	312.21	0.49	4	4.98022	2.31621
XOCORF_4181_174_204	109.75	0	1	543.65	0	1	4.95353	2.30846
XOCORF_0914_177_212	58.51	0.07	2	289.63	0.32	2	4.95009	2.30746
XOCORF_2186_65_100	78.31	0	1	387.33	0	1	4.94611	2.30629
XOCORF_2545_2663_2693	64.02	0.12	3	316.12	0.42	3	4.93783	2.30388
XOCORF_3927_1159_1191	75.28	0.19	3	371.41	0.25	3	4.93371	2.30267
XOCORF_0393_217_252	100.48	0	1	494.58	1.24	4	4.92217	2.2993
XOCORF_3727_910_945	134.09	0.12	3	659.45	0.63	3	4.91797	2.29806
XOCORF_1732_49_84	51.42	0	1	251.56	0.39	3	4.89226	2.2905
XOCORF_0151_81_116	60.69	0.49	3	296.14	0.3	3	4.87955	2.28675
XOCORF_0944_783_818	76.31	0	1	371.99	0.47	3	4.87472	2.28532
XOCORF_1108_177_212	125.92	0.1	3	613.13	1.01	3	4.8692	2.28369
XOCORF_3302_585_620	410.89	0.21	3	1999.47	0.64	3	4.86619	2.28279
XOCORF_2526_25_55	66.56	0.41	3	323.65	0.3	3	4.86253	2.28171
XOCORF_4551_17_49	70.32	0	1	338.7	0.24	3	4.81655	2.268
XOCORF_3055_738_773	40.16	0	1	193.38	0.2	3	4.81524	2.26761
XOCORF_0987_87_122	57.72	0.79	3	277.61	0.22	3	4.8096	2.26592
XOCORF_3725_366_401	191.03	0.09	3	917.52	0.67	2	4.80302	2.26394
XOCORF_4016_3_37	94.03	0.77	2	451.02	0.85	3	4.79655	2.262
XOCORF_2955_431_466	1140.71	0.26	3	5471.26	1.33	3	4.79636	2.26194
XOCORF_1251_2256_2291	501.19	0.4	3	2400.84	0.91	2	4.79028	2.26011
XOCORF_1931_1300_1329	37.61	0.7	3	179.77	0.26	2	4.77985	2.25696
XOCORF_3857_1369_1404	47.7	0.84	2	227.82	0.19	3	4.7761	2.25583
XOCORF_4686_2024_2059	98.79	0.38	3	470.7	0.2	3	4.76465	2.25237
XOCORF_4206_225_260	84.19	0.35	3	400.79	0.36	2	4.76054	2.25113
XOCORF_3695_1390_1422	53.97	0.57	3	256.77	0.55	3	4.75764	2.25025
XOCORF_0094_135_164	98.48	0	1	468.1	0	1	4.75325	2.24891
XOCORF_2853_2_34	31.62	0	1	150.24	0	1	4.75142	2.24836
XOCORF_3060_1846_1881	216.89	0.25	3	1026.52	0.56	3	4.73291	2.24273
XOCORF_1537_473_508	251.05	0.1	3	1187.61	0.17	2	4.73057	2.24201
XOCORF_0252_195_226	32.7	0.09	2	154.58	0.26	3	4.72722	2.24099
XOCORF_3228_205_239	65.65	0.16	3	309.75	0.2	3	4.7182	2.23824
XOCORF_1680_325_360	166.8	0.32	3	785.08	0.48	3	4.70671	2.23472
XOCORF_4236_58_92	63.69	0.37	2	298.75	0.85	3	4.69069	2.2298
XOCORF_2277_1981_2016	187.75	0.56	3	879.46	0.97	3	4.68421	2.22781
XOCORF_4052_52_82	546.01	0	1	2557.6	0	1	4.68416	2.22779
XOCORF_4600_1670_1701	51.97	0.39	3	243.16	0.17	3	4.67885	2.22615
XOCORF_4540_657_691	85.1	0.7	3	397.46	0.14	3	4.67051	2.22358
XOCORF_3150_197_232	108.2	0.78	4	504.28	0.47	3	4.66063	2.22052
XOCORF_0991_361_394	177.28	0.18	3	826.19	1.03	3	4.66037	2.22044
XOCORF_1809_541_576	87.03	0.69	3	405.57	0.59	3	4.66012	2.22037
XOCORF_0912_769_803	45.16	0.15	2	209.87	0.23	3	4.64725	2.21638
XOCORF_0022_2570_2600	52.51	0.33	2	243.74	0.25	3	4.64178	2.21468
XOCORF_4604_916_951	161.41	0.46	3	747.45	0.83	3	4.63075	2.21125
XOCORF_3914_2_31	221.31	0.46	3	1018.12	0.74	3	4.60042	2.20177
XOCORF_1699_29_63	102.54	0.26	3	471.28	0.87	3	4.59606	2.2004
XOCORF_3499_633_668	280.06	0.12	3	1286.18	1.06	3	4.59252	2.19928
XOCORF_3495_353_388	78.13	0	1	357.52	0.6	3	4.57596	2.19408
XOCORF_1349_156_188	181.28	0.13	3	828.51	0.68	2	4.57033	2.1923
XOCORF_4485_461_496	41.06	0	1	187.01	0.19	3	4.55455	2.18731
XOCORF_2921_1137_1172	129.31	0.47	3	588.82	0.56	2	4.55355	2.18699
XOCORF_2964_93_128	69.05	0	1	314.16	0.41	4	4.54975	2.18579
XOCORF_2576_526_557	115.92	0	1	527.15	0	1	4.54753	2.18508
XOCORF_1995_881_916	82.13	0.2	3	372.86	0.26	3	4.53988	2.18265
XOCORF_0723_73_108	184.73	0.15	3	836.61	0.93	3	4.52883	2.17914
XOCORF_2473_1033_1068	230.22	0.43	3	1042.15	1.02	3	4.52676	2.17848
XOCORF_4204_58_92	66.41	0.4	2	298.75	0.25	3	4.49857	2.16947
XOCORF_2604_60_93	55.23	0.2	2	248.38	0.39	3	4.49719	2.16902
XOCORF_2169_385_418	535.83	0.91	3	2409.09	0	1	4.496	2.16864
XOCORF_3885_345_380	101.93	0.16	3	457.68	0.46	3	4.49014	2.16676
XOCORF_0604_623_655	48.51	0.64	3	217.4	0.23	3	4.48155	2.164
XOCORF_3081_3_35	95.03	0.23	3	425.25	0.96	3	4.4749	2.16186
XOCORF_2690_826_861	47.42	0	1	212.19	0.19	3	4.47469	2.16179
XOCORF_1284_561_596	36.16	0	1	161.53	0	1	4.46709	2.15934
XOCORF_0203_11_43	259.41	0.23	3	1157.07	1.19	3	4.46039	2.15717
XOCORF_4061_7702_7737	60.51	0	1	268.93	0.27	3	4.44439	2.15199
XOCORF_0655_159_194	772.83	0.16	3	3429.82	1.12	3	4.438	2.14991
XOCORF_3299_556_589	95.39	0	1	422.94	0	1	4.4338	2.14854
XOCORF_2084_97_132	47.42	0	1	210.17	0	1	4.4321	2.14799
XOCORF_3137_35_65	136.01	0.37	2	602.13	0.91	3	4.4271	2.14636
XOCORF_0256_113_148	93.82	0.5	3	415.12	0.07	3	4.42464	2.14556
XOCORF_3119_1161_1196	92.03	0.81	4	405.28	0.41	3	4.40378	2.13874
XOCORF_4288_385_419	714.32	0.18	3	3145.25	1.35	3	4.40314	2.13853
XOCORF_0601_137_172	56.06	0.19	2	246.06	0.24	3	4.38923	2.13397
XOCORF_3698_561_596	70.68	0.32	3	309.75	0.24	3	4.38243	2.13173
XOCORF_4055_3_32	88.67	0.48	2	387.91	0.36	3	4.37476	2.1292
XOCORF_0797_345_380	119.44	0.49	3	521.36	0.38	3	4.36504	2.12599
XOCORF_3301_2_33	85.76	0	1	373.87	0	2	4.35949	2.12416
XOCORF_1850_321_356	82.41	0.23	2	357.51	0.95	3	4.33819	2.11709
XOCORF_0747_684_717	66.68	0	1	288.91	0.48	3	4.33278	2.11529
XOCORF_0117_105_139	152.99	0.15	3	658.58	0.53	3	4.30473	2.10592
XOCORF_3835_333_362	73.95	0.62	2	317.85	0.35	3	4.29817	2.10372
XOCORF_3349_609_644	44.52	0.66	3	191.35	0.6	3	4.29807	2.10369
XOCORF_3342_308_343	57.66	0.73	3	247.8	0.46	3	4.29761	2.10353
XOCORF_3355_48_78	75.77	0.24	3	325.38	0.48	3	4.29431	2.10243
XOCORF_1770_33_68	30.65	0.36	3	131.14	0.19	3	4.27863	2.09715
XOCORF_2660_17_52	67.78	0.36	2	289.48	0.3	3	4.27088	2.09453
XOCORF_0523_1297_1329	52.23	0.28	2	222.9	0.35	3	4.26766	2.09345
XOCORF_0084_712_745	88.61	0.41	3	376.91	0.17	3	4.25358	2.08868
XOCORF_1454_553_588	52.39	1.01	3	220.88	0.25	3	4.21607	2.0759
XOCORF_1068_401_436	725.29	0.21	3	3050.3	0.92	3	4.20563	2.07232
XOCORF_0320_841_876	47.7	0.84	2	200.03	0.19	3	4.1935	2.06816
XOCORF_4520_347_382	45.79	0	1	191.93	0.5	2	4.19153	2.06748
XOCORF_2033_85_116	46.52	0	1	194.24	0.34	3	4.17541	2.06192
XOCORF_1731_298_330	190.66	0.22	3	795.51	0.39	3	4.1724	2.06088
XOCORF_2096_521_551	160.86	0.41	3	670.73	0.49	3	4.16965	2.05993
XOCORF_3964_223_255	201.44	0.13	3	838.64	1.06	3	4.16322	2.0577
XOCORF_1551_3_37	61.41	0	1	255.61	0.71	3	4.16235	2.0574
XOCORF_4354_587_620	73.04	0.05	3	303.09	0.27	2	4.14964	2.05299
XOCORF_3328_2534_2569	422.15	0.42	3	1749.64	1.31	3	4.14459	2.05123
XOCORF_0651_531_566	67.59	0	1	279.35	0.1	3	4.13301	2.04719
XOCORF_0368_34_67	359.58	0.16	4	1485.49	1.49	4	4.13118	2.04655
XOCORF_3939_21_56	59.78	0.18	3	246.64	0.81	3	4.12579	2.04467
XOCORF_0924_380_411	255.59	0.1	3	1053.43	0.69	2	4.12156	2.04319
XOCORF_4285_792_826	53.3	0.42	3	219.43	0.67	3	4.11689	2.04155
XOCORF_0846_646_681	453.52	1.01	3	1864.57	0.45	3	4.11133	2.0396
XOCORF_3585_554_589	184.48	0.17	3	756.42	0.93	3	4.10028	2.03572
XOCORF_2093_185_220	70.44	1.07	3	288.76	0.73	4	4.09938	2.0354
XOCORF_1160_240_272	1469.35	0.6	3	6021.57	1.19	3	4.09812	2.03496
XOCORF_3866_833_868	124.83	0.33	3	510.36	1.1	3	4.08844	2.03155
XOCORF_0388_1297_1332	68.81	0.55	3	280.22	0.65	3	4.07237	2.02587
XOCORF_2849_177_212	68.86	0	1	280.22	0.68	3	4.06942	2.02482
XOCORF_3366_16_48	499.49	0	1	2031.31	0	1	4.06677	2.02388
XOCORF_1351_268_298	121.97	0.06	4	495.45	0.71	4	4.06206	2.02221
XOCORF_1828_225_260	83.22	0.2	3	336.96	0.45	3	4.04903	2.01758
XOCORF_4643_184_214	53.06	0.06	3	214.79	0.73	3	4.04806	2.01723
XOCORF_0878_369_404	69.59	0.61	3	281.67	0.64	3	4.04756	2.01705
XOCORF_4573_19_53	48.88	0	1	197.43	0.57	3	4.03908	2.01403
XOCORF_1221_60_94	114.11	0.73	3	460.71	0.47	2	4.03742	2.01343
XOCORF_2761_783_818	65.96	0.45	2	266.04	0.22	3	4.03335	2.01198
XOCORF_2771_105_140	80.07	0.31	3	322.19	0.15	2	4.02385	2.00858
XOCORF_2649_1634_1667	131.82	0.27	2	530.05	0.92	3	4.02101	2.00756
XOCORF_0713_41_76	76.31	0.1	3	305.98	0.28	3	4.0097	2.00349
XOCORF_2939_240_275	77.16	0.11	3	308.3	0.16	3	3.99559	1.99841
XOCORF_3047_27_62	49.15	0.17	2	195.69	0.29	3	3.98149	1.99331
XOCORF_4290_920_954	58.75	0.63	3	233.62	0.21	2	3.97651	1.9915
XOCORF_3842_885_920	238.87	0.37	3	948.35	1.06	3	3.97015	1.98919
XOCORF_3836_171_206	54.51	0.74	2	216.24	0.22	3	3.96698	1.98804
XOCORF_3308_185_220	212.59	0.17	3	842.4	0.51	3	3.96256	1.98643
XOCORF_1473_997_1029	66.2	0.75	3	261.98	0.55	3	3.9574	1.98455
XOCORF_1526_33_62	61.6	0	1	243.75	0.16	3	3.95698	1.9844
XOCORF_3236_85_116	68.5	0	1	270.09	0.49	3	3.94292	1.97926
XOCORF_1834_175_210	74.13	0	2	292.09	0.34	3	3.94024	1.97828
XOCORF_1592_1760_1794	121.5	0.22	3	478.52	0.35	3	3.93844	1.97762
XOCORF_3452_2048_2083	51.24	0.13	3	201.77	0.21	3	3.93774	1.97737
XOCORF_2345_97_130	157.29	0.44	3	617.76	0.61	3	3.92752	1.97362
XOCORF_1842_69_104	107.93	0	1	423.81	0	1	3.92671	1.97332
XOCORF_3890_1122_1157	47.06	0	1	184.69	0.2	3	3.92456	1.97253
XOCORF_0484_58_92	196.24	0.18	3	770.03	0.91	3	3.92392	1.9723
XOCORF_2653_142_175	58.51	0.35	3	228.98	0.1	3	3.91352	1.96847
XOCORF_1748_44_75	62.87	0	1	245.77	0	1	3.90918	1.96687
XOCORF_2797_898_930	149.81	0.08	2	585.05	0.77	3	3.90528	1.96543
XOCORF_1701_388_423	168.92	0.47	3	658.58	0.73	3	3.89877	1.96302
XOCORF_4154_178_208	176.55	0.29	3	687.82	0.27	2	3.89589	1.96195
XOCORF_0009_414_447	239.48	0.47	3	932.72	0.84	3	3.89477	1.96154
XOCORF_0222_267_302	81.4	0.33	3	316.98	0.14	3	3.8941	1.96129
XOCORF_0570_317_352	113.56	0.56	2	442.04	0.76	3	3.89257	1.96072
XOCORF_2504_389_423	1188.08	0.16	3	4623.94	1.23	3	3.89194	1.96049
XOCORF_0501_148_178	191.87	0.09	3	745.71	0.69	3	3.88654	1.95849
XOCORF_0901_37_72	236.88	0.31	3	919.69	0.85	3	3.88251	1.95699
XOCORF_1641_474_507	185.45	0.28	3	719.08	0.91	3	3.87749	1.95512
XOCORF_0791_44_73	39.43	0	1	152.85	0.07	2	3.87649	1.95475
XOCORF_2943_341_376	714.17	0.86	4	2759.08	1.31	4	3.86334	1.94985
XOCORF_4433_83_118	115.2	0	1	443.78	0	1	3.85226	1.9457
XOCORF_3757_2014_2049	88.01	0.47	3	338.41	0.19	3	3.84513	1.94303
XOCORF_1802_586_618	409.61	0.45	3	1568.43	0.45	3	3.82908	1.937
XOCORF_3816_163_194	1268.27	0	1	4844.24	0.96	2	3.81957	1.93341
XOCORF_2372_241_276	180.85	0.24	3	690.71	1.09	3	3.81924	1.93329
XOCORF_0996_1620_1655	110.9	0.27	3	423.23	0.17	3	3.81632	1.93218
XOCORF_2385_167_202	85.28	0.26	3	324.8	0	1	3.80863	1.92927
XOCORF_2806_1177_1212	48.39	0.52	3	183.24	0.34	3	3.78673	1.92095
XOCORF_3884_567_601	76.25	0.12	3	288.62	0.21	3	3.78518	1.92036
XOCORF_3781_260_295	63.14	0	2	238.83	0.3	3	3.78255	1.91936
XOCORF_1117_607_638	791.73	0.52	3	2991.54	0.8	3	3.77849	1.91781
XOCORF_3240_51_85	59.05	0	1	222.32	0	1	3.76494	1.91263
XOCORF_3672_199_229	68.14	0.19	2	256.19	0.23	3	3.75976	1.91064
XOCORF_0628_1399_1431	1187.53	0.25	3	4433.75	0.66	3	3.73359	1.90056
XOCORF_3211_127_158	118.95	0.11	3	442.33	0.8	3	3.71862	1.89477
XOCORF_0648_631_666	116.47	0.21	3	433.07	0.1	3	3.7183	1.89464
XOCORF_0077_225_260	53.46	0.65	4	198.66	0.13	4	3.71605	1.89377
XOCORF_4382_16_45	210.95	0.27	3	782.19	1.14	3	3.70794	1.89062
XOCORF_0446_1153_1184	74.56	0.23	3	276.46	0.58	3	3.70789	1.8906
XOCORF_2999_989_1024	433.36	0.4	3	1605.77	0.98	3	3.7054	1.88963
XOCORF_3369_1711_1746	90.43	0.18	3	334.07	0.54	3	3.69424	1.88528
XOCORF_2075_213_242	38.88	0	1	143.29	0	1	3.68544	1.88184
XOCORF_0452_17_52	2.36	0	1	8.68	0	1	3.67797	1.87891
XOCORF_4636_2249_2284	132.64	0.18	3	487.2	0.72	3	3.6731	1.877
XOCORF_0812_561_596	421.36	0.13	3	1544.4	1.23	3	3.66527	1.87392
XOCORF_1429_1295_1330	84.55	0.29	3	309.46	0.38	3	3.66008	1.87188
XOCORF_0680_985_1019	116.17	0.68	3	424.97	0.53	3	3.65817	1.87112
XOCORF_2907_622_654	66.5	0	1	243.16	0.57	3	3.65654	1.87048
XOCORF_4477_389_424	66.32	0.41	3	242.01	0.38	3	3.64913	1.86755
XOCORF_3107_2_32	137.79	0.08	3	501.97	0.56	3	3.64301	1.86513
XOCORF_0264_417_452	45.61	0	1	165.87	0.54	3	3.6367	1.86263
XOCORF_3848_853_888	95.15	0.52	3	345.93	0.65	3	3.63563	1.8622
XOCORF_1978_2188_2223	62.51	0.34	2	227.24	0.5	3	3.63526	1.86206
XOCORF_3235_2380_2415	187.27	0.28	3	677.97	0.35	3	3.62028	1.8561
XOCORF_2384_545_580	1152.16	0.14	3	4169.74	1.24	3	3.61906	1.85562
XOCORF_1964_542_576	54.27	0.28	3	196.27	0.55	3	3.61655	1.85461
XOCORF_1765_70_99	133.37	0	1	481.99	0	1	3.61393	1.85357
XOCORF_3573_686_720	284.18	0.25	3	1024.2	0.92	3	3.60405	1.84962
XOCORF_4663_233_268	94.79	0.27	3	341.3	0.33	3	3.60059	1.84823
XOCORF_3319_49_84	307.16	0.06	2	1105.25	0.94	3	3.59829	1.84731
XOCORF_2065_313_348	90.49	0.32	2	325.09	0.37	3	3.59255	1.84501
XOCORF_2044_265_300	45.43	0	1	162.98	0.2	3	3.5875	1.84298
XOCORF_3720_193_228	87.94	0	1	314.96	0.28	3	3.58153	1.84058
XOCORF_2945_335_370	65.41	0.16	3	234.19	0.41	3	3.58034	1.8401
XOCORF_3409_110_143	39.07	0	1	139.82	0	1	3.5787	1.83944
XOCORF_0937_111_143	74.44	0.06	3	266.33	0.17	3	3.57778	1.83906
XOCORF_4417_572_603	50.33	0.37	3	180.06	0.28	3	3.57759	1.83899
XOCORF_4144_601_636	102.6	0.1	3	366.05	0.39	2	3.56774	1.83501
XOCORF_3034_97_132	81.34	0.75	3	290.06	0.21	3	3.56602	1.83431
XOCORF_1069_817_852	35.25	0.16	3	125.64	0.13	3	3.56426	1.8336
XOCORF_3340_73_108	100.57	0.46	2	357.8	0.17	3	3.55772	1.83095
XOCORF_2235_1816_1851	74.41	0.08	2	264.3	0.57	3	3.55194	1.82861
XOCORF_1061_97_132	61.41	0	1	217.98	0	1	3.54958	1.82765
XOCORF_4539_505_540	122.71	0.2	3	435.39	0.23	3	3.54812	1.82706
XOCORF_4511_104_139	132.76	0.32	3	470.27	0.51	2	3.54226	1.82467
XOCORF_3783_625_660	462.24	0.31	3	1636.17	0.86	3	3.53965	1.82361
XOCORF_3218_835_870	471.69	0.23	3	1669.17	1.19	3	3.5387	1.82322
XOCORF_1162_193_224	126.58	0.26	3	447.83	0.48	3	3.53792	1.8229
XOCORF_2860_224_253	151.36	0	1	534.97	0	1	3.53442	1.82147
XOCORF_3239_521_556	61.48	0.5	3	217.11	0.37	3	3.53139	1.82024
XOCORF_2431_522_555	210.89	0.33	3	744.55	0.72	3	3.53051	1.81988
XOCORF_3442_68_100	219.49	0.41	3	773.5	0.61	3	3.52408	1.81725
XOCORF_4186_252_284	271.4	0.25	3	955.88	1.22	3	3.52203	1.81641
XOCORF_0180_67_97	105.93	0	1	373	0.17	2	3.52119	1.81606
XOCORF_2214_189_222	174.31	0.23	3	613.42	0.67	3	3.51913	1.81522
XOCORF_2088_1064_1099	127.37	0.71	3	447.83	0.78	3	3.51598	1.81393
XOCORF_3213_4_33	685.07	0.3	3	2395.77	1.21	3	3.49712	1.80617
XOCORF_2315_247_281	608.45	0.59	3	2125.4	0.74	3	3.49314	1.80452
XOCORF_0557_88_117	81.95	0	1	285.72	0	1	3.48652	1.80179
XOCORF_0419_3_37	234.09	0.17	3	816.06	0.73	3	3.4861	1.80161
XOCORF_4343_161_193	102.75	0.31	4	357.8	0.37	4	3.48224	1.80001
XOCORF_1575_4449_4478	61.78	0	1	214.8	0.32	3	3.47685	1.79778
XOCORF_4240_147_183	76.31	0	1	264.88	0	1	3.4711	1.79539
XOCORF_0466_78_107	159.9	0	1	554.07	0	1	3.4651	1.7929
XOCORF_0494_369_404	72.86	0.53	3	252.43	0.15	3	3.46459	1.79268
XOCORF_4498_2564_2599	63.05	0.09	2	218.27	0.18	3	3.46186	1.79155
XOCORF_2131_223_254	217.68	0	1	751.21	0	1	3.45098	1.78701
XOCORF_4639_476_511	240.39	0.45	3	829.37	1.06	3	3.4501	1.78664
XOCORF_4146_929_961	145.72	0.53	3	502.54	0.72	3	3.44867	1.78604
XOCORF_2098_106_141	178.97	0.31	2	615.73	1.15	3	3.44041	1.78258
XOCORF_0551_130_163	126.83	0.37	3	436.26	0.45	3	3.43972	1.78229
XOCORF_1105_596_631	100.78	0.3	3	346.22	0.33	3	3.4354	1.78048
XOCORF_3291_752_787	117.92	0	1	404.7	0	1	3.43199	1.77904
XOCORF_3437_2068_2102	127.86	0.29	3	438.28	0.37	3	3.42781	1.77729
XOCORF_0313_17_52	21.08	0	1	72.08	0	1	3.41935	1.77372
XOCORF_3061_681_715	83.04	0.63	3	282.54	0.73	3	3.40246	1.76658
XOCORF_3975_385_416	49.42	0	1	167.32	0.51	3	3.38567	1.75944
XOCORF_1046_33_68	175.88	0.25	3	595.18	0.51	3	3.38401	1.75873
XOCORF_2986_1171_1206	92.85	0.48	3	314.09	0.14	3	3.38277	1.7582
XOCORF_1873_688_723	71.59	0.6	3	241.43	0.27	3	3.3724	1.75377
XOCORF_3589_1044_1077	261.56	0.97	2	881.48	0.46	3	3.37009	1.75279
XOCORF_4507_8_37	101.57	0	1	342.17	0	1	3.36881	1.75224
XOCORF_0153_552_581	161.71	0	1	543.65	0	1	3.36188	1.74927
XOCORF_4472_88_122	111.2	0	1	372.57	0	1	3.35045	1.74435
XOCORF_0845_433_468	106.48	0.8	3	356.65	0.65	3	3.34946	1.74393
XOCORF_0122_1002_1035	69.77	0.54	3	233.61	0.16	3	3.34829	1.74342
XOCORF_3242_19_50	95.76	0	1	320.46	0	1	3.34649	1.74265
XOCORF_2352_1646_1681	155.71	0.36	3	521.08	0.32	2	3.34648	1.74264
XOCORF_3052_33_65	65.59	0	1	218.85	0	1	3.33664	1.73839
XOCORF_3380_47_78	195.69	0.14	3	652.79	0.94	3	3.33584	1.73805
XOCORF_2344_221_251	78.61	0.68	3	261.98	0.19	3	3.33265	1.73667
XOCORF_4349_250_279	113.11	0.28	2	375.75	0.47	3	3.32199	1.73205
XOCORF_2224_33_67	97.57	0	1	323.93	0	1	3.31998	1.73117
XOCORF_3101_561_596	94.12	0.19	3	311.77	0.35	3	3.31247	1.72791
XOCORF_1737_977_1008	98.3	0.25	2	324.8	0.97	3	3.30417	1.72429
XOCORF_2878_585_619	260.01	0.32	3	857.6	0.66	2	3.29833	1.72174
XOCORF_1684_199_228	46.15	0	1	151.98	0	1	3.29317	1.71948
XOCORF_1688_835_870	74.59	0.02	2	245.48	0.71	3	3.29106	1.71855
XOCORF_3708_248_281	79.16	0.44	3	259.96	0.44	3	3.28398	1.71545
XOCORF_3664_117_147	759.78	0.28	4	2492.25	1.62	4	3.28023	1.7138
XOCORF_2067_612_647	89.13	0.4	2	291.8	0.35	3	3.27387	1.711
XOCORF_2069_567_602	193.03	0.17	3	627.03	0.8	3	3.24836	1.69971
XOCORF_3358_90_123	118.29	0.37	3	383.57	0.26	3	3.24262	1.69716
XOCORF_1807_17_52	210.65	0.28	3	682.32	0.54	3	3.23912	1.6956
XOCORF_2091_855_888	112.53	0.31	3	364.32	0.34	2	3.23754	1.6949
XOCORF_3453_1538_1573	158.44	0.39	3	512.1	0.9	3	3.23214	1.69249
XOCORF_4464_492_523	405.82	0.21	2	1308.33	0.03	2	3.22392	1.68881
XOCORF_3686_249_284	235.12	0.18	3	755.56	0.95	3	3.21351	1.68415
XOCORF_1002_699_728	961.07	0.78	3	3084.46	1.27	3	3.2094	1.6823
XOCORF_2369_356_389	82.13	0.42	3	263.43	0.3	3	3.20748	1.68144
XOCORF_3028_400_429	84.49	0	1	270.96	0	1	3.20701	1.68123
XOCORF_1319_410_442	128.56	0.2	2	411.36	0.17	3	3.19975	1.67796
XOCORF_1956_673_705	59.9	0.21	3	191.64	0.3	3	3.19933	1.67777
XOCORF_1403_88_123	72.05	0.35	2	230.43	0.24	3	3.1982	1.67726
XOCORF_3903_355_386	102.18	0.31	3	326.25	0.24	3	3.19289	1.67487
XOCORF_1521_697_732	211.68	0.31	2	675.08	0.73	3	3.18915	1.67317
XOCORF_1917_66_95	142.75	0.33	3	455.07	0.32	2	3.18788	1.6726
XOCORF_2178_1177_1210	317.19	0.07	3	1009.72	1.19	3	3.18333	1.67054
XOCORF_1904_561_596	127.28	0.46	2	404.7	0.65	3	3.1796	1.66885
XOCORF_2826_769_804	1633.54	0.18	3	5180.91	1.28	3	3.17158	1.6652
XOCORF_3734_70_100	37.98	0	1	120.29	0.47	2	3.16719	1.6632
XOCORF_3281_138_173	97.45	0.25	3	307.72	0.12	3	3.15772	1.65888
XOCORF_1090_698_733	233.48	0.26	3	736.16	1	3	3.15299	1.65672
XOCORF_2599_140_174	225.06	0.63	3	709.53	0.55	3	3.15263	1.65655
XOCORF_2821_9_44	102.66	0.12	3	323.64	0.12	3	3.15254	1.65652
XOCORF_1500_513_548	68.99	0.63	3	217.12	0.21	3	3.14712	1.65403
XOCORF_0390_1246_1276	246.51	0.76	3	774.66	1.16	3	3.14251	1.65192
XOCORF_3419_57_86	56.87	0	1	178.47	0.36	2	3.13821	1.64994
XOCORF_2049_97_132	90	0.26	3	281.67	0.49	3	3.12967	1.64601
XOCORF_0073_892_922	143.36	0	1	448.12	0	1	3.12584	1.64424
XOCORF_3043_715_750	105.02	0.39	3	328.27	0.52	3	3.12579	1.64422
XOCORF_0335_111_146	161.41	0.1	3	503.42	0.47	3	3.11889	1.64103
XOCORF_2123_484_517	492.23	0.27	2	1529.93	0.7	3	3.10816	1.63606
XOCORF_2427_49_84	148.15	0.14	3	458.25	0.66	3	3.09315	1.62908
XOCORF_3870_974_1009	135.46	0.32	2	418.89	0.42	3	3.09235	1.6287
XOCORF_1769_486_518	116.23	0.43	3	359.25	0.5	3	3.09085	1.62801
XOCORF_4471_112_141	69.05	0	1	212.77	0	1	3.08139	1.62358
XOCORF_2072_249_282	79.1	0.31	3	243.46	0.05	3	3.07788	1.62194
XOCORF_1190_96_128	111.08	0.62	3	341.31	0.17	3	3.07265	1.61948
XOCORF_0081_868_900	168.86	0.13	3	518.03	0.44	2	3.06781	1.61721
XOCORF_3805_1521_1556	71.71	0.45	3	219.72	0.12	2	3.06401	1.61542
XOCORF_2270_2536_2569	76.92	0.19	3	235.64	0.13	3	3.06344	1.61515
XOCORF_2329_178_213	111.14	0.19	3	338.99	0.38	3	3.05012	1.60886
XOCORF_0785_297_332	517.24	0.15	3	1575.96	1.12	3	3.04686	1.60733
XOCORF_3049_437_470	126.37	0.1	2	382.12	0.28	3	3.02382	1.59637
XOCORF_4264_75_105	88.31	0	1	266.62	0	1	3.01914	1.59414
XOCORF_2086_457_492	453.83	0.46	3	1363.47	0.6	2	3.00436	1.58706
XOCORF_1543_120_152	35.79	0	1	107.11	1.13	3	2.99274	1.58146
XOCORF_0956_193_228	145.63	0.17	2	435.38	0.64	3	2.98963	1.57997
XOCORF_2353_358_393	227.55	0.33	3	679.42	0.38	3	2.98581	1.57812
XOCORF_3094_27_62	91.22	0.72	3	271.83	0.43	3	2.97994	1.57528
XOCORF_2602_1712_1747	150.08	0.19	3	446.97	0.07	3	2.97821	1.57445
XOCORF_3809_3323_3358	207.05	0.02	2	616.02	0.61	3	2.97522	1.573
XOCORF_1364_169_204	94.12	1.01	3	279.64	0.38	2	2.9711	1.571
XOCORF_2071_241_276	555.88	0.14	3	1648.33	1.11	3	2.96526	1.56816
XOCORF_3498_856_890	45.79	0	1	135.48	0	1	2.95872	1.56498
XOCORF_1626_23_57	158.02	0.23	3	466.36	0.49	2	2.95127	1.56134
XOCORF_1264_663_698	67.65	0.61	3	198.88	0.04	2	2.93984	1.55574
XOCORF_1950_97_132	147.72	0	1	433.94	0.41	3	2.93758	1.55463
XOCORF_1145_2_34	93.39	0.15	3	273.56	0.21	3	2.92922	1.55052
XOCORF_0830_1432_1465	91.21	0	1	266.33	0.6	3	2.91996	1.54595
XOCORF_0975_289_322	449.28	0.1	3	1311.36	0.59	3	2.9188	1.54538
XOCORF_3090_63_98	99.33	0.33	3	289.2	0.24	3	2.91151	1.54177
XOCORF_0988_49_83	574.17	0.22	3	1663.96	1.29	3	2.89803	1.53507
XOCORF_0573_105_140	91.21	0	1	264.01	0.49	3	2.89453	1.53333
XOCORF_0770_2340_2372	115.62	0.15	3	334.65	0.5	3	2.8944	1.53326
XOCORF_0489_1265_1300	81.77	0	1	236.51	0.27	3	2.89238	1.53226
XOCORF_0765_903_938	570.66	0.61	3	1647.17	1.15	3	2.88643	1.52929
XOCORF_4427_64_99	173.16	0	1	499.36	0	1	2.88381	1.52797
XOCORF_0432_273_308	99.82	0.51	3	286.15	0.05	2	2.86666	1.51937
XOCORF_2952_733_767	243.3	0.31	3	697.37	1.05	3	2.8663	1.51919
XOCORF_0012_103_132	749.03	0.16	3	2146.82	1.29	3	2.86613	1.51911
XOCORF_2896_1295_1330	57.42	0	1	164.57	0.21	2	2.86607	1.51908
XOCORF_1280_39_68	145.12	0.47	3	414.25	0.59	3	2.85453	1.51326
XOCORF_1134_1216_1251	820.86	0.14	3	2341.06	1.28	3	2.85196	1.51195
XOCORF_0208_1067_1102	222.52	0.55	3	634.26	0.72	3	2.85035	1.51114
XOCORF_3077_1311_1346	62.14	0.15	2	176.88	0.35	3	2.84648	1.50918
XOCORF_1407_103_132	179.52	0	1	510.65	0	1	2.84453	1.50819
XOCORF_1717_37_67	1796.29	0	1	5104.78	0	1	2.84185	1.50683
XOCORF_0418_235_269	142.27	0	1	404.12	0.57	3	2.84051	1.50615
XOCORF_2663_102_132	137.18	0.74	3	389.65	0.63	3	2.84043	1.50611
XOCORF_2969_229_262	147	0	1	415.99	0	1	2.82986	1.50073
XOCORF_0980_139_168	397.56	0.36	2	1116.84	1.08	3	2.80924	1.49018
XOCORF_3010_323_354	197.81	0.11	3	555.38	0.36	2	2.80764	1.48936
XOCORF_3827_64_99	107.51	0.32	3	300.78	0.92	3	2.79769	1.48424
XOCORF_2838_44_75	173.16	0	1	484.31	0.92	3	2.79689	1.48383
XOCORF_2145_33_68	122.11	0.74	4	341.52	0.73	4	2.79682	1.48379
XOCORF_1771_435_467	105.48	0.33	2	294.98	0.55	3	2.79655	1.48365
XOCORF_1398_244_279	265.28	0.1	3	740.5	1.11	3	2.79139	1.48098
XOCORF_0006_1473_1502	239.3	0.21	3	667.55	0.18	3	2.78959	1.48006
XOCORF_0753_2542_2577	58.02	0.3	3	160.66	0.75	2	2.76905	1.46939
XOCORF_0048_1012_1047	123.37	0.3	3	341.3	0.32	3	2.76647	1.46805
XOCORF_2705_372_405	121.19	0.04	2	335.22	0.38	3	2.76607	1.46784
XOCORF_0093_641_676	92.49	0	1	255.33	0	1	2.76062	1.46499
XOCORF_3153_585_620	84.49	0	1	233.03	0.36	3	2.75808	1.46366
XOCORF_0793_245_275	84.77	0.61	2	233.32	0.24	3	2.75239	1.46068
XOCORF_4550_841_876	85.16	0.25	3	234.2	0.2	3	2.75012	1.45949
XOCORF_1399_391_420	114.78	0.31	3	315.54	0.54	3	2.74909	1.45895
XOCORF_2259_53_88	126.47	0.59	2	347.67	0.23	3	2.74903	1.45892
XOCORF_2246_21_56	237.42	0.7	3	650.9	0.67	2	2.74156	1.45499
XOCORF_0843_892_926	125.98	0.4	3	345.35	0.73	3	2.74131	1.45486
XOCORF_0738_517_552	104.24	0.15	3	284.85	0.75	3	2.73264	1.45029
XOCORF_2641_2_34	289.39	0.12	3	788.55	0.98	3	2.72487	1.44619
XOCORF_0319_513_548	477.81	0.18	3	1300.72	0.7	4	2.72225	1.4448
XOCORF_0297_1049_1082	164.38	0.66	3	447.25	0.72	3	2.72083	1.44405
XOCORF_3470_69_104	258.38	0	1	702.29	0.56	3	2.71805	1.44257
XOCORF_2832_286_321	156.56	0.04	3	424.96	0.62	3	2.71436	1.44061
XOCORF_3397_265_300	188.65	0.37	4	510.65	0.93	3	2.70686	1.43662
XOCORF_1406_1250_1285	160.02	0.16	3	432.78	0.48	3	2.70454	1.43538
XOCORF_1040_333_368	253.65	0	1	684.34	0	1	2.69797	1.43187
XOCORF_2650_166_200	109.87	0.47	3	296.14	0.28	3	2.69537	1.43048
XOCORF_2993_395_427	145.66	0.19	3	392.25	0.63	3	2.69292	1.42917
XOCORF_4228_193_228	145	0.56	3	387.62	0.11	3	2.67324	1.41859
XOCORF_2577_1207_1236	104.66	0	1	279.64	0	1	2.67189	1.41786
XOCORF_2915_1748_1781	790.76	0.12	3	2112.51	0.89	2	2.67149	1.41765
XOCORF_2121_694_729	164.8	0.08	3	439.73	0.61	3	2.66826	1.4159
XOCORF_4006_874_903	371.15	0.09	3	986.85	0.79	3	2.6589	1.41083
XOCORF_3640_384_419	137.49	0.17	3	365.33	0.87	3	2.65714	1.40987
XOCORF_0783_883_915	441.9	0.22	3	1172.99	0.71	3	2.65442	1.4084
XOCORF_1665_147_180	581.5	0.22	3	1541.51	1.13	3	2.65092	1.40649
XOCORF_3312_1106_1141	1398.28	0.02	2	3705.7	1.24	3	2.65018	1.40609
XOCORF_0197_19_53	99.21	0	1	262.85	0.18	3	2.64943	1.40568
XOCORF_0327_111_140	69.77	0.17	2	184.55	0.31	2	2.64512	1.40333
XOCORF_1629_559_592	187.33	0.45	3	492.99	0.6	3	2.63167	1.39598
XOCORF_3335_63_98	278.12	0.32	3	730.66	1.11	3	2.62714	1.39349
XOCORF_4618_213_248	250.44	0.32	3	654.38	0.89	2	2.61292	1.38566
XOCORF_2289_2209_2240	101.93	1.23	3	265.75	0.44	3	2.60718	1.38249
XOCORF_2472_2488_2522	212.23	0.3	3	551.47	0.52	3	2.59845	1.37765
XOCORF_0981_241_276	132.64	0.01	2	344.49	0.37	3	2.59718	1.37695
XOCORF_0289_249_284	83.4	0.05	3	216.53	0.45	3	2.59628	1.37645
XOCORF_1749_195_227	156.99	0.14	2	407.31	0.61	3	2.5945	1.37545
XOCORF_0816_207_239	396.61	0.26	4	1027.38	0.29	4	2.5904	1.37318
XOCORF_2241_283_314	129.43	0.25	3	334.65	0.09	3	2.58557	1.37048
XOCORF_2038_331_366	122.4	0.39	3	316.4	0.37	3	2.58497	1.37015
XOCORF_2870_339_374	465.33	0.09	3	1199.92	0.92	3	2.57864	1.36661
XOCORF_3072_532_565	167.77	0.05	3	432.49	0.17	2	2.57787	1.36618
XOCORF_4371_188_218	344.56	0.31	3	884.67	0.78	3	2.56754	1.36038
XOCORF_2162_1051_1086	968.01	0.1	2	2482.33	1.19	3	2.56436	1.3586
XOCORF_2831_865_900	71.17	0.38	3	182.09	0.03	3	2.55852	1.35531
XOCORF_2527_346_378	510.64	0.55	3	1305.87	0.74	3	2.55732	1.35463
XOCORF_4090_1110_1141	122.47	0	1	312.64	0	1	2.55279	1.35207
XOCORF_2737_1019_1054	269.82	0.17	3	688.11	0.86	3	2.55026	1.35064
XOCORF_1518_415_450	139.85	0.25	3	356.36	0.57	3	2.54816	1.34946
XOCORF_3044_308_342	304.71	0.03	2	775.97	0.35	2	2.54659	1.34856
XOCORF_2436_784_819	313.52	0.23	2	795.5	0.68	3	2.53732	1.3433
XOCORF_2612_33_65	65.23	0	1	165.01	0	1	2.52966	1.33895
XOCORF_3433_204_233	377.88	0.26	3	955.73	0.43	2	2.52919	1.33867
XOCORF_1876_726_761	115.5	0.79	3	290.93	0.07	3	2.51887	1.33278
XOCORF_0352_1294_1323	128.1	0	1	322.2	0	1	2.51522	1.33069
XOCORF_4296_132_163	146.75	0.35	3	368.8	0.54	3	2.51312	1.32948
XOCORF_0295_804_835	95.7	0.38	3	239.41	0.4	3	2.50167	1.32289
XOCORF_1926_1749_1782	783.55	0.38	3	1956.05	1.21	3	2.49639	1.31985
XOCORF_3387_766_799	2358.83	0.16	3	5864.96	1.39	3	2.48639	1.31405
XOCORF_3334_37_72	301.68	0.13	3	750.05	0.94	3	2.48624	1.31397
XOCORF_1655_93_123	92.79	0.44	3	230.14	0.41	3	2.48022	1.31047
XOCORF_0279_394_429	171.89	0.53	3	425.54	0.48	3	2.47565	1.30781
XOCORF_4512_376_411	152.99	0.58	4	378	0.38	4	2.47075	1.30495
XOCORF_3378_2041_2076	151.41	0.35	3	373.43	0.39	3	2.46635	1.30238
XOCORF_2671_227_261	118.35	0.36	3	290.93	0.52	3	2.45822	1.29761
XOCORF_2378_866_901	125.92	0.52	3	308.88	0.29	3	2.45299	1.29454
XOCORF_2319_187_217	101.02	0.5	3	247.51	0.39	3	2.45011	1.29285
XOCORF_1064_449_484	102.18	1.1	3	250.12	0.7	4	2.44784	1.29151
XOCORF_3801_413_444	125.13	0.21	3	306.27	0.33	3	2.44761	1.29138
XOCORF_1515_604_639	150.99	0.67	3	369.53	0.73	4	2.44738	1.29124
XOCORF_3634_319_353	709.72	0.33	3	1736.33	1.19	3	2.4465	1.29072
XOCORF_1618_2_31	3142.57	0.4	3	7671.06	1.26	3	2.44101	1.28748
XOCORF_2371_33_62	177.52	0.15	2	432.78	0.36	3	2.43792	1.28565
XOCORF_0599_33_68	293.26	0.19	3	713.29	0.73	3	2.43228	1.28231
XOCORF_3847_34_68	127.55	0.41	3	309.75	0.54	3	2.42846	1.28004
XOCORF_4022_574_609	70.32	0	1	170.65	0.21	4	2.42676	1.27903
XOCORF_2306_873_902	210.05	0.17	3	508.04	0.33	3	2.41866	1.27421
XOCORF_0277_342_377	108.05	0.09	3	261.12	0.62	3	2.41666	1.27301
XOCORF_3752_90_119	703.36	0	1	1695.22	0	1	2.41017	1.26914
XOCORF_2146_361_396	162.08	0.38	3	390.37	0.65	4	2.4085	1.26814
XOCORF_1499_125_160	730.8	0.17	3	1759.2	0.93	3	2.40722	1.26737
XOCORF_2583_67_102	49.79	0	1	119.85	0.61	2	2.40711	1.2673
XOCORF_3305_229_264	64.14	0.5	2	154.3	0.08	3	2.40568	1.26644
XOCORF_1980_413_445	106.6	0.11	3	255.62	0.37	3	2.39794	1.26179
XOCORF_1704_2897_2926	212.5	0.43	4	509.35	0.86	4	2.39694	1.26119
XOCORF_1529_633_668	83.86	0.09	2	200.33	0.52	3	2.38886	1.25632
XOCORF_2391_47_79	232.46	0.06	3	555.23	0.85	3	2.3885	1.2561
XOCORF_1228_274_307	131.19	0.25	3	312.93	0.38	3	2.38532	1.25418
XOCORF_0810_178_213	615.18	0	3	1463.63	0.91	3	2.37919	1.25047
XOCORF_4612_192_225	394.65	0	1	935.33	0	1	2.37002	1.2449
XOCORF_3208_3533_3563	57.5	0.08	2	135.77	0.4	3	2.36122	1.23953
XOCORF_3015_440_475	945.02	0	1	2226.72	0	1	2.35627	1.2365
XOCORF_1472_794_829	133.55	0.19	3	314.67	0.35	3	2.3562	1.23646
XOCORF_2219_35_64	338.96	0.43	4	798.11	0.38	3	2.35458	1.23547
XOCORF_0809_402_437	161.71	0	1	380.38	0	1	2.35224	1.23403
XOCORF_0997_721_753	185.39	0.1	3	435.96	0.93	3	2.35158	1.23363
XOCORF_3554_68_103	156.63	0	1	368.22	0	1	2.35089	1.23321
XOCORF_4094_292_327	98.94	0.11	2	232.17	0.23	3	2.34657	1.23056
XOCORF_2373_1143_1178	90.58	0.28	2	212.33	0.17	2	2.34412	1.22904
XOCORF_4590_729_763	66.74	0.45	3	156.03	0.47	3	2.33788	1.2252
XOCORF_2867_577_612	131.37	0.34	3	306.85	0.49	3	2.33577	1.2239
XOCORF_1392_5_39	137.91	0.06	3	321.91	0.1	3	2.3342	1.22293
XOCORF_4106_790_825	71.04	0	1	165.3	0.31	3	2.32686	1.21838
XOCORF_1141_245_280	206.41	0.66	3	480.25	0.53	3	2.32668	1.21827
XOCORF_3951_187_222	174.19	0.2	3	405.28	0.63	3	2.32665	1.21826
XOCORF_2402_193_228	105.69	0.41	3	245.19	0.81	3	2.3199	1.21406
XOCORF_1063_853_888	525.35	0.23	3	1214.39	0.83	3	2.31158	1.20888
XOCORF_0346_331_364	90.55	1	3	209.3	0.2	2	2.31143	1.20879
XOCORF_1100_111_146	114.65	1.08	3	264.59	0.22	3	2.30781	1.20652
XOCORF_4448_585_620	793.61	0.68	3	1831.28	1.17	3	2.30753	1.20635
XOCORF_1566_2698_2727	120.83	0	1	276.75	0.52	3	2.29041	1.1956
XOCORF_2173_114_144	106.23	0.68	3	241.72	0.45	3	2.27544	1.18615
XOCORF_2628_320_349	104.48	0	1	237.09	0	1	2.26924	1.18221
XOCORF_1860_161_194	100.66	0	1	228.4	0	1	2.26902	1.18207
XOCORF_4650_1342_1376	100.42	0.17	3	226.95	0.13	3	2.26001	1.17633
XOCORF_2786_355_390	194.85	0.36	3	440.02	0.47	3	2.25825	1.17521
XOCORF_0412_252_281	314.28	0.23	3	709.53	1	3	2.25764	1.17481
XOCORF_3350_414_447	310.77	0.05	3	700.26	0.89	3	2.25331	1.17204
XOCORF_3268_133_168	129.55	0	1	291.8	0	1	2.25241	1.17147
XOCORF_0967_464_495	203.5	0.03	3	458.25	0.63	3	2.25184	1.17111
XOCORF_3046_415_445	165.11	0.23	3	371.12	0.38	3	2.24771	1.16846
XOCORF_4214_684_715	71.77	0.28	3	160.38	0.29	3	2.23464	1.16004
XOCORF_4623_2_32	95.63	0.35	3	213.64	0.85	3	2.23403	1.15965
XOCORF_3618_471_500	236.03	0.07	3	526.86	0.43	3	2.23217	1.15845
XOCORF_3476_353_388	173.88	0.27	3	387.91	0.35	3	2.23091	1.15763
XOCORF_1999_567_602	186.06	0.39	3	413.96	0.49	3	2.22487	1.15372
XOCORF_2686_4_36	117.56	0	1	260.54	0	1	2.21623	1.14811
XOCORF_3779_641_670	3584.22	0	1	7929.86	0	1	2.21244	1.14564
XOCORF_0155_82_112	135.55	0	1	299.62	0	1	2.2104	1.14431
XOCORF_3545_405_435	133.73	0.54	4	295.56	0.88	3	2.21012	1.14413
XOCORF_1799_289_324	223.85	0.35	2	494.15	0.22	3	2.20751	1.14242
XOCORF_4170_406_437	227.43	0.48	3	501.68	0.89	3	2.20587	1.14134
XOCORF_1020_191_225	103.21	0	1	225.8	0	1	2.18777	1.12946
XOCORF_4340_67_102	377.57	0.09	2	824.16	1.07	3	2.1828	1.12618
XOCORF_0768_584_616	89.58	0	1	195.4	0	1	2.18129	1.12518
XOCORF_2813_432_467	109.93	0.61	2	239.69	0.29	3	2.18039	1.12458
XOCORF_0011_65_100	418.64	0.19	3	911.88	1.18	3	2.1782	1.12313
XOCORF_4218_688_717	359.22	0	1	779	0	1	2.16859	1.11676
XOCORF_4339_159_189	329.54	0.08	3	713.29	0.87	3	2.1645	1.11404
XOCORF_4653_1000_1035	133.61	0.29	3	287.75	0.61	3	2.15366	1.10679
XOCORF_3639_523_557	553.23	0.39	4	1187.47	0.94	3	2.14643	1.10194
XOCORF_2129_48_80	188.97	0	1	405.57	0	1	2.14621	1.10179
XOCORF_4543_1002_1037	123.19	0.93	2	262.85	0.11	3	2.1337	1.09335
XOCORF_2720_477_512	156.56	0.37	3	333.49	0.33	3	2.13011	1.09093
XOCORF_2866_21_52	808.02	0	1	1719.54	0	1	2.12809	1.08956
XOCORF_2328_141_176	126.59	0.66	3	265.17	0.47	3	2.09472	1.06675
XOCORF_1103_362_394	290.42	0.24	3	607.63	0.97	3	2.09225	1.06505
XOCORF_3460_145_180	201.64	0.15	4	420.98	0.61	4	2.08778	1.06197
XOCORF_0682_442_471	118.89	0.34	3	246.64	0.43	3	2.07452	1.05278
XOCORF_0740_552_581	2343.75	0	1	4858.13	0	1	2.0728	1.05158
XOCORF_1099_264_297	104.11	0.38	2	215.38	0.65	3	2.06877	1.04878
XOCORF_2407_763_797	567.27	0.41	3	1172.41	1.08	3	2.06676	1.04737
XOCORF_4184_592_627	274.37	1.02	3	566.66	0.49	2	2.06531	1.04636
XOCORF_1445_9_44	140.09	0.09	2	289.19	0.09	2	2.06432	1.04566
XOCORF_1996_1163_1196	88.03	0.01	2	181.22	0.37	3	2.05862	1.04168
XOCORF_1308_1386_1415	4090.55	0.22	3	8404.03	1.32	3	2.0545	1.03879
XOCORF_0156_436_471	545.77	0.17	3	1118.28	0.98	3	2.04899	1.03492
XOCORF_0118_467_496	183.15	0.21	3	375.17	0.26	3	2.04843	1.03452
XOCORF_4356_689_724	106.84	0	1	218.85	0.48	3	2.04839	1.03449
XOCORF_0710_549_584	273.58	0.37	3	558.42	0.88	3	2.04116	1.02939
XOCORF_0871_107_138	88.85	0.35	3	181.07	0.18	2	2.03793	1.0271
XOCORF_3196_787_821	1412.36	0.51	3	2875.45	0.7	3	2.03592	1.02568
XOCORF_2416_81_112	57.24	0	1	116.37	0	1	2.03302	1.02362
XOCORF_3031_129_164	221.25	0.16	3	449.57	0.6	3	2.03195	1.02287
XOCORF_0817_67_102	116.83	0	1	236.22	0	1	2.02191	1.01572
XOCORF_4095_417_452	213.56	0.29	3	431.63	0.31	2	2.02112	1.01515
XOCORF_0835_93_128	85.64	0.31	3	172.82	0.41	3	2.01798	1.01291
XOCORF_1296_757_792	271.88	0.1	3	547.7	0.86	3	2.01449	1.01042
XOCORF_2842_313_348	1237.2	0.47	2	2486.97	1.07	3	2.01016	1.00731
XOCORF_2307_523_552	243.96	0.73	3	489.81	0.32	3	2.00775	1.00558
XOCORF_3068_146_181	61.6	0	1	123.32	0	1	2.00195	1.0014
XOCORF_2713_279_309	527.9	0.03	3	1054.59	0.66	3	1.99771	0.998346
XOCORF_3989_89_124	148.63	0	1	296.14	0	1	1.99246	0.994554
XOCORF_2480_3687_3717	163.77	0.36	3	325.67	0.45	3	1.98858	0.99174
XOCORF_3082_262_295	101.15	0.45	3	200.9	0.31	3	1.98616	0.989981
XOCORF_3916_601_636	388.75	0.07	2	771.19	0.78	3	1.98377	0.988244
XOCORF_3222_521_556	176.43	0.13	3	348.25	0.12	3	1.97387	0.981027
XOCORF_3479_284_319	297.38	0.66	3	586.21	0.42	3	1.97125	0.97911
XOCORF_4390_370_403	119.2	0	1	234.48	0	1	1.96711	0.976081
XOCORF_1690_138_167	254.08	0.21	3	499.65	0.74	3	1.96651	0.975635
XOCORF_1752_1100_1135	147.85	0.81	3	290.35	1.14	3	1.96381	0.973659
XOCORF_1152_516_549	468.48	0.39	3	915.64	0.74	3	1.95449	0.966793
XOCORF_4043_218_250	127.74	0	1	249.25	0	1	1.95123	0.964383
XOCORF_2428_943_978	373.09	0.58	3	726.03	0.11	3	1.94599	0.960505
XOCORF_0698_1108_1141	221.19	0.38	3	428.15	0.23	3	1.93567	0.95283
XOCORF_1572_4138_4167	111.02	0.6	4	214.51	0.44	3	1.93217	0.950225
XOCORF_3716_840_875	119.5	0.53	3	230.72	0.07	3	1.93071	0.949132
XOCORF_1170_297_332	193.39	0.15	3	372.78	1.2	4	1.92761	0.946811
XOCORF_0454_1516_1551	218.53	0.13	3	421.2	0.72	3	1.92742	0.946674
XOCORF_1457_115_149	720.86	0.26	3	1388.08	1.15	3	1.92559	0.9453
XOCORF_0502_384_416	368.91	0.32	3	709.24	0.37	3	1.92253	0.943005
XOCORF_2982_483_518	187.03	0.21	3	358.38	0.47	3	1.91616	0.93822
XOCORF_4481_10_42	910.37	0.26	4	1743.2	1.52	4	1.91483	0.937213
XOCORF_2772_664_699	249.78	0.3	3	476.49	0.48	3	1.90764	0.931788
XOCORF_1226_89_124	95.57	0	1	181.51	0	1	1.89924	0.925419
XOCORF_3309_502_534	197.33	0.35	3	373.14	0.29	3	1.89094	0.919107
XOCORF_4450_733_766	144.69	0.2	3	272.98	0.58	3	1.88665	0.91583
XOCORF_2769_180_212	295.32	0.3	3	556.97	0.61	3	1.88599	0.915321
XOCORF_0927_83_114	107.68	0.9	3	202.35	0.37	3	1.87918	0.910103
XOCORF_0216_305_340	596.88	0.44	3	1120.89	0.91	3	1.87792	0.909132
XOCORF_0191_81_112	311.89	0.04	2	585.34	0.58	3	1.87675	0.908238
XOCORF_3121_648_680	325.61	0.34	4	609.87	0.4	4	1.87301	0.905357
XOCORF_1310_857_892	717.53	0.17	3	1342.05	1.11	3	1.87037	0.903327
XOCORF_1052_113_148	282.36	0	1	527.15	0	1	1.86694	0.900678
XOCORF_1252_145_179	149.63	0.29	2	278.48	0.8	3	1.86112	0.896174
XOCORF_0744_81_113	161.53	0	1	300.2	0.44	3	1.85848	0.894122
XOCORF_0123_421_456	68.5	0	1	127.08	0.25	3	1.85518	0.891561
XOCORF_3604_193_228	285.39	0.33	3	528.31	0.32	3	1.85119	0.88845
XOCORF_3076_1039_1074	118.05	0.29	3	218.27	0.23	3	1.84896	0.886716
XOCORF_2787_569_601	106.84	0	1	197.43	0.67	3	1.8479	0.885889
XOCORF_1579_4_39	235.48	0	1	435.1	0	1	1.84772	0.885742
XOCORF_2585_884_918	182.33	0.1	2	336.67	0.38	3	1.84649	0.884783
XOCORF_2859_96_126	172.62	0	1	318.72	0	1	1.84637	0.88469
XOCORF_3322_292_325	449.89	0.14	3	826.48	0.69	3	1.83707	0.877408
XOCORF_1777_49_84	122.58	0.31	3	223.48	0.11	3	1.82314	0.866422
XOCORF_2863_57_89	37.25	0	1	67.74	0	1	1.81852	0.862768
XOCORF_1104_523_558	668.78	0.36	3	1214.97	0.55	3	1.8167	0.861317
XOCORF_3474_49_84	144.82	0.18	3	262.56	1.01	3	1.81301	0.858386
XOCORF_1159_2000_2034	177.64	0.11	3	320.46	0.6	3	1.80399	0.851188
XOCORF_0071_24_53	1848.25	0	1	3328.79	0	1	1.80105	0.848838
XOCORF_1313_97_132	439.81	0.88	2	790.73	0.77	2	1.79789	0.846305
XOCORF_0499_842_876	318.03	0.27	3	571.15	0.86	3	1.7959	0.844707
XOCORF_2931_1221_1256	173.83	0.28	3	312.06	0.87	3	1.7952	0.844146
XOCORF_0934_657_692	149.78	0.49	3	268.64	0.31	3	1.79356	0.842829
XOCORF_0423_1036_1070	301.62	0.31	3	540.76	0.41	3	1.79285	0.842256
XOCORF_0541_357_392	124.41	0.19	3	222.76	0.1	2	1.79053	0.840388
XOCORF_1468_60_89	282.91	0	1	506.31	0	1	1.78965	0.839678
XOCORF_1984_921_956	182.97	0.05	2	327.12	0.55	3	1.78783	0.838213
XOCORF_2693_848_882	135.18	0	1	241.43	0	1	1.78599	0.836723
XOCORF_2789_257_289	236.21	0.37	3	420.91	0.74	3	1.78193	0.833442
XOCORF_1921_213_248	213.01	0.74	3	379.22	0.53	3	1.78029	0.832114
XOCORF_0671_678_712	167.47	0.29	3	297.88	0.17	3	1.77871	0.830829
XOCORF_1538_281_316	162.87	0.23	3	289.49	0.26	3	1.77743	0.829793
XOCORF_4510_17_52	94.85	0	1	168.48	0	1	1.77628	0.828858
XOCORF_0417_507_540	4368.98	0.81	3	7750.09	0.92	2	1.77389	0.826917
XOCORF_0900_243_274	124.47	0.2	3	220.3	0.34	3	1.7699	0.823671
XOCORF_2330_387_422	160.75	0.12	3	282.83	0.5	3	1.75944	0.815116
XOCORF_0251_1801_1836	198.73	0.67	4	348.47	0.41	4	1.75348	0.810225
XOCORF_3221_1145_1175	97.76	0.64	2	171.37	0.67	3	1.75297	0.809798
XOCORF_3682_337_368	143.36	0.76	4	250.77	0.54	4	1.74923	0.806722
XOCORF_2013_730_760	485.87	0	1	842.4	0	1	1.7338	0.793935
XOCORF_2144_241_276	134.28	0.2	3	230.14	0.27	3	1.71388	0.777267
XOCORF_3575_365_397	312.4	0.19	3	534.39	0.54	3	1.7106	0.774499
XOCORF_3616_185_219	111.75	0	1	190.19	0	1	1.70192	0.767167
XOCORF_2347_1005_1039	1933.02	0.2	2	3289.13	1.35	3	1.70155	0.766849
XOCORF_1286_126_161	185.03	0.18	3	314.67	0.28	3	1.70064	0.76608
XOCORF_3976_561_596	131.25	0.25	3	222.62	0.19	3	1.69615	0.762266
XOCORF_3416_9_44	196.15	0.48	4	332.19	0.71	4	1.69355	0.760051
XOCORF_1029_51_86	302.35	0	1	511.52	0	1	1.69181	0.758571
XOCORF_4374_1945_1980	215.41	0.1	2	363.88	0.4	3	1.68924	0.756378
XOCORF_1070_776_808	419.91	0	1	707.79	0	1	1.68558	0.753241
XOCORF_1161_530_560	1570.01	0.29	3	2644.44	0.99	3	1.68435	0.752188
XOCORF_4362_741_771	213.98	0.5	3	360.12	0.3	3	1.68296	0.751002
XOCORF_1779_837_872	302.47	0.09	3	508.05	0.83	3	1.67967	0.748178
XOCORF_4607_63_98	428.21	0.15	3	717.34	0.96	3	1.67521	0.744339
XOCORF_3439_1488_1523	158.62	0	1	265.31	0.39	2	1.67261	0.742104
XOCORF_4565_1010_1044	206.71	0.18	3	343.91	0.65	3	1.66373	0.734423
XOCORF_4260_127_162	410.28	0.02	3	682.03	0.74	3	1.66235	0.733226
XOCORF_4277_53_84	341.6	0	1	567.1	0	1	1.66013	0.731295
XOCORF_2710_212_244	91.58	0.08	3	151.98	0.3	3	1.65953	0.730777
XOCORF_2677_907_936	230.88	0.49	3	382.99	0.19	3	1.65883	0.730164
XOCORF_2312_385_420	214.41	0.01	2	355.2	0.43	3	1.65664	0.728259
XOCORF_1062_704_739	130.64	0.22	3	216.25	0.42	3	1.65531	0.727103
XOCORF_1905_443_477	135	0.34	4	223.19	0.26	3	1.65326	0.725313
XOCORF_4678_1006_1038	218.83	0.35	3	361.56	0.55	3	1.65224	0.724425
XOCORF_2609_2_34	99.69	0.13	3	163.85	0.05	3	1.6436	0.716855
XOCORF_2348_2_37	122.53	0.3	3	200.62	1.04	3	1.63731	0.71133
XOCORF_1787_64_98	1484.73	0.46	3	2427.33	1.19	3	1.63486	0.70917
XOCORF_4560_5_40	127.49	0.2	3	206.98	0.25	3	1.6235	0.699107
XOCORF_3919_87_117	150.08	0.06	3	243.61	0.05	2	1.6232	0.698842
XOCORF_0363_165_195	156.26	0.21	3	253.3	0.56	3	1.62102	0.696899
XOCORF_2172_936_971	192.3	0.02	3	311.49	0.35	3	1.61981	0.695827
XOCORF_0905_457_492	264.74	0.44	3	428.73	0.64	3	1.61944	0.695493
XOCORF_1223_1186_1216	128.1	0.51	4	207.34	0.3	4	1.61858	0.694728
XOCORF_1480_475_508	3026.03	0.38	3	4865.37	1.35	3	1.60784	0.685123
XOCORF_3834_6_36	175.7	0.25	2	282.25	0.3	3	1.60643	0.683859
XOCORF_1328_156_188	155.36	0.31	3	249.25	0.01	2	1.60434	0.681978
XOCORF_4114_341_376	299.38	0.11	3	479.97	0.69	3	1.60321	0.680966
XOCORF_4504_129_164	134.4	0.29	3	215.38	0.24	4	1.60253	0.680351
XOCORF_3889_373_406	159.11	0.14	3	254.46	0.19	3	1.59927	0.677414
XOCORF_3693_693_725	228.09	0.23	3	364.17	0.53	3	1.59661	0.675009
XOCORF_2733_362_397	128.7	0.25	3	204.95	0.01	2	1.59246	0.67126
XOCORF_4157_32_65	292.17	0.23	3	464.91	0.42	3	1.59123	0.670143
XOCORF_2317_2197_2232	164.98	0	1	261.41	0.79	3	1.5845	0.664023
XOCORF_4057_57_92	198.78	0	1	314.38	0	1	1.58155	0.661337
XOCORF_4361_52_85	156.81	0.36	3	247.94	0.32	2	1.58115	0.660973
XOCORF_4147_1072_1107	53.12	0.32	3	83.8	0.24	2	1.57756	0.657695
XOCORF_1306_783_818	274.91	0.38	3	433.07	0.12	3	1.57532	0.655641
XOCORF_0965_223_257	236.27	0.26	3	371.7	0.63	3	1.5732	0.653702
XOCORF_1315_2741_2770	310.26	0.55	2	486.91	0.82	3	1.56936	0.650177
XOCORF_3808_6215_6248	203.56	0.29	3	319.3	0.32	3	1.56858	0.649458
XOCORF_2883_888_920	199.41	0.62	4	312.21	0.07	2	1.56567	0.646779
XOCORF_0685_417_452	177.22	0.13	3	277.33	0.42	3	1.56489	0.646062
XOCORF_2143_799_834	179.58	0.17	3	280.8	0.54	3	1.56365	0.644916
XOCORF_2191_789_824	105.3	0.39	2	164.57	0.12	2	1.56287	0.644196
XOCORF_0707_945_980	467.51	0.07	3	727.47	0.27	3	1.55605	0.637891
XOCORF_0101_9_44	235.58	0.36	4	366.27	0.38	4	1.55476	0.63669
XOCORF_3399_431_462	321.01	0.26	3	497.05	0.24	3	1.54839	0.630773
XOCORF_4011_118_148	204.53	0.45	3	316.12	0.32	3	1.54559	0.62816
XOCORF_4165_4_33	300.47	0.27	3	464.33	0.67	3	1.54535	0.62793
XOCORF_0503_344_375	355.41	0.35	4	549.15	0.54	3	1.54512	0.627716
XOCORF_3012_3_36	53.78	0.66	3	83.08	0.1	3	1.54481	0.627431
XOCORF_0898_1804_1839	167.35	0.13	3	257.93	0.49	3	1.54126	0.624111
XOCORF_0064_418_453	129.43	0.43	3	198.88	0.56	3	1.53658	0.619726
XOCORF_1071_148_178	317.07	0	1	486.33	0	1	1.53383	0.617134
XOCORF_2528_3252_3284	237.24	0.38	3	363.3	0.46	3	1.53136	0.614814
XOCORF_3062_481_516	140.09	0	1	214.22	0.36	3	1.52916	0.612739
XOCORF_2757_132_167	96.94	0.59	2	148.07	0.13	2	1.52744	0.611115
XOCORF_1352_166_201	688.7	0.01	3	1051.12	0.69	3	1.52624	0.60998
XOCORF_3684_349_384	156.57	0.08	3	238.83	0.1	3	1.52539	0.609176
XOCORF_4602_1289_1319	160.99	0.1	3	245.34	0.43	2	1.52395	0.607811
XOCORF_1265_1379_1414	234.58	0.11	3	357.23	0.44	3	1.52285	0.606773
XOCORF_1442_533_568	841.76	0.17	3	1274.31	1.03	3	1.51386	0.598235
XOCORF_3463_794_829	518.57	0.16	3	784.79	0.99	3	1.51337	0.597768
XOCORF_3920_2_34	762.9	0.32	3	1153.6	1.06	3	1.51212	0.596577
XOCORF_2090_627_661	106.96	0.08	3	161.53	0.35	3	1.51019	0.594731
XOCORF_1783_526_561	274.25	0.46	3	413.1	0.53	3	1.50629	0.590999
XOCORF_3832_692_722	66.5	0.61	3	100.16	0.46	3	1.50617	0.59088
XOCORF_4056_88_123	147.72	0.02	2	222.33	0.18	3	1.50508	0.589837
XOCORF_3238_136_168	135	0	1	202.93	0.36	3	1.50319	0.588023
XOCORF_1630_27_58	2155.99	0.43	3	3223.12	0.82	3	1.49496	0.580107
XOCORF_1895_21_56	588.53	0	1	875.69	1.11	3	1.48793	0.573304
XOCORF_0195_67_101	928.85	0.18	3	1380.55	1.09	3	1.4863	0.571726
XOCORF_2294_1345_1375	139.42	0.44	3	206.98	0.45	3	1.48458	0.570054
XOCORF_3310_767_801	172.31	0.93	3	255.62	0.47	3	1.48349	0.568994
XOCORF_1405_412_446	222.83	0.59	3	329.43	0.17	3	1.47839	0.564028
XOCORF_3099_982_1014	223.67	0.63	3	330.59	0.43	3	1.47803	0.563671
XOCORF_1820_94_127	109.2	0	1	160.66	0	1	1.47125	0.557038
[truncated: 1,153 more rows]

## Sheet: RS105_+RG_0504
gene name	RS105_0504	cv1	rep1	+RG_0504	cv2	rep2	rate(+RG/RS105)	log(+RG/RS105)
XOCORF_1489_114_147	2.18	0.17	2	2028.99	0	1	930.729	9.86222
XOCORF_0827_1075_1110	17.08	0	1	6495.7	0	1	380.31	8.57103
XOCORF_0129_2059_2094	27.89	0.68	2	4151.56	0	1	148.855	7.21776
XOCORF_0823_1738_1773	21.62	0	1	2795.12	0	1	129.284	7.0144
XOCORF_3667_225_260	18.17	0	1	1501.65	0	1	82.6445	6.36885
XOCORF_3304_1502_1537	121.92	0.85	2	3470.51	0	1	28.4655	4.83114
XOCORF_2960_612_647	25.8	0.32	3	567.87	0	1	22.0105	4.46012
XOCORF_4446_505_540	35.25	0.74	2	758.29	0	1	21.5118	4.42705
XOCORF_2119_601_634	36.04	0.49	3	649.57	0	1	18.0236	4.17181
XOCORF_1228_274_307	131.19	0.25	3	2269.3	0	1	17.2978	4.11252
XOCORF_1902_9_40	31.07	0	1	430.18	0	1	13.8455	3.79135
XOCORF_1429_1295_1330	84.55	0.29	3	1011.34	0	1	11.9614	3.58032
XOCORF_1502_841_872	63.96	0	1	710.9	0	1	11.1148	3.4744
XOCORF_4236_58_92	63.69	0.37	2	539.66	0	1	8.47323	3.08291
XOCORF_3269_29_68	41.43	0	1	333.01	0	1	8.0379	3.00682
XOCORF_4231_66_97	15.63	0	1	103.05	0	1	6.59309	2.72095
XOCORF_2657_472_504	3.45	0	1	22.55	0	1	6.53623	2.70846
XOCORF_1364_169_204	94.12	1.01	3	513.08	0	1	5.45134	2.44661
XOCORF_4338_3_35	120.65	0.11	3	643.03	0	1	5.32971	2.41406
XOCORF_1174_164_198	264.01	0.2	3	1231.6	0	1	4.66497	2.22187
XOCORF_2875_213_244	33.8	0.52	3	144.19	0.29	3	4.26598	2.09288
XOCORF_3092_857_892	360.43	0.07	3	1441.99	1.25	3	4.00075	2.00027
XOCORF_3049_437_470	126.37	0.1	2	484.54	0.09	3	3.8343	1.93896
XOCORF_3573_686_720	284.18	0.25	3	1063.95	1.34	3	3.74393	1.90455
XOCORF_0508_388_419	125.37	0	1	422.83	0	2	3.37266	1.75389
XOCORF_0373_238_269	22.07	0.37	2	68.41	0	1	3.09968	1.63212
XOCORF_2842_313_348	1237.2	0.47	2	3521.09	0.52	3	2.84602	1.50894
XOCORF_1500_513_548	68.99	0.63	3	182.94	0.23	3	2.65169	1.40691
XOCORF_1315_2741_2770	310.26	0.55	2	801.86	0.12	2	2.58448	1.36987
XOCORF_1518_415_450	139.85	0.25	3	348.73	0.04	3	2.4936	1.31823
XOCORF_1143_417_452	21.45	0.53	2	52.61	0	1	2.45268	1.29436
XOCORF_2074_13_48	661.15	1.22	3	1584.55	0	1	2.39666	1.26102
XOCORF_3005_473_508	399.19	0.49	4	934.87	0.47	4	2.34192	1.22769
XOCORF_0365_11_46	280.54	0.28	3	587.91	0.98	2	2.09564	1.06739
XOCORF_1885_1213_1242	1184.93	0.59	3	2453.73	0.74	2	2.07078	1.05017
XOCORF_3330_495_528	387.68	0.19	3	782.07	1.38	3	2.01731	1.01243
XOCORF_0048_1012_1047	123.37	0.3	3	245.03	0.16	3	1.98614	0.989967
XOCORF_2563_920_955	268.25	0.09	3	520.56	0.22	3	1.94058	0.956486
XOCORF_4243_368_400	38.76	0.19	3	74.73	0.03	2	1.92802	0.947119
XOCORF_2967_1451_1486	784.28	0.77	3	1472.72	0.13	2	1.8778	0.909042
XOCORF_2361_529_564	29.89	0.76	2	55.77	0	1	1.86584	0.899826
XOCORF_1083_1225_1259	29.71	0.19	2	52.07	0	1	1.75261	0.809504
XOCORF_2919_105_137	393.26	0.54	3	682.58	0.79	3	1.7357	0.795515
XOCORF_3510_196_231	680.92	0.49	2	1138.03	0.46	2	1.67131	0.740981
XOCORF_3955_2_32	134.46	0.23	3	224.48	0.17	3	1.66949	0.73941
XOCORF_3234_793_826	357.52	0.28	3	579.69	0.15	2	1.62142	0.697258
XOCORF_1663_190_222	27.62	0	1	44.66	0	1	1.61694	0.69327
XOCORF_0306_889_923	131.79	0.2	3	212.81	0.43	2	1.61477	0.691325
XOCORF_3913_49_79	13.81	0	1	21.57	0	1	1.56191	0.643313
XOCORF_3358_90_123	118.29	0.37	3	184.42	0	1	1.55905	0.640667
XOCORF_1870_1135_1170	125.56	0.15	3	194.66	0	1	1.55033	0.63258
XOCORF_4234_758_793	1222.54	0.41	3	1861.13	0.58	3	1.52235	0.606297
XOCORF_2799_95_129	4258.69	0	1	6409.97	0	1	1.50515	0.589908
XOCORF_1616_1874_1909	1197.4	0.37	2	1731.57	0.38	3	1.44611	0.532176
XOCORF_3932_241_273	25.71	0.26	2	36.88	0.83	2	1.43446	0.520509
XOCORF_3951_187_222	174.19	0.2	3	246.01	0.22	3	1.41231	0.498055
XOCORF_0260_369_404	110.35	0.21	3	154.25	0.19	3	1.39783	0.483184
XOCORF_0736_91_126	372.91	0.33	3	516.02	0.16	3	1.38377	0.468599
XOCORF_4192_169_204	272.07	0.24	3	369.72	0.2	3	1.35891	0.442455
XOCORF_4285_792_826	53.3	0.42	3	71.24	0	1	1.33659	0.418552
XOCORF_1450_723_756	340.63	0.13	3	455.23	0.11	2	1.33644	0.41839
XOCORF_2566_121_156	20.26	0.22	2	26.91	0	1	1.32823	0.409508
XOCORF_0382_9_44	2617.21	0	1	3444.15	0	1	1.31596	0.396118
XOCORF_4403_340_371	1796.38	0.47	2	2334.41	0.51	3	1.29951	0.377965
XOCORF_0821_654_689	181.46	0.22	3	233.81	0.82	3	1.28849	0.365685
XOCORF_3150_197_232	108.2	0.78	4	138.89	0.32	2	1.28364	0.360242
XOCORF_1033_250_284	1973.63	0	1	2512.99	0	1	1.27328	0.348553
XOCORF_1976_273_308	40.88	0.79	2	51.63	0	1	1.26296	0.336814
XOCORF_3683_427_461	2203.9	0.47	3	2738.12	0.38	3	1.2424	0.313127
XOCORF_0846_646_681	453.52	1.01	3	560.35	0	1	1.23556	0.305162
XOCORF_3468_262_297	626.5	0	1	739.98	0	1	1.18113	0.240172
XOCORF_0442_1406_1441	3937.2	0.94	3	4595.47	0.18	3	1.16719	0.223042
XOCORF_3375_1523_1556	673.38	0.37	3	785.89	0.53	3	1.16708	0.222907
XOCORF_3010_323_354	197.81	0.11	3	230.21	0.17	3	1.16379	0.218835
XOCORF_3360_281_312	1718.52	0.15	2	1993.41	0.73	3	1.15996	0.214072
XOCORF_2870_339_374	465.33	0.09	3	526.84	0.05	3	1.13219	0.179111
XOCORF_3947_446_479	77.22	0.14	3	85.4	0	1	1.10593	0.145262
XOCORF_4301_10_45	1038.51	0.14	2	1144.13	0.04	3	1.1017	0.139736
XOCORF_2213_473_505	573.93	0.2	3	622.56	0.21	3	1.08473	0.117338
XOCORF_2182_1191_1220	513	0.82	3	554.47	0.72	3	1.08084	0.112151
XOCORF_3602_41_76	265.95	0.15	3	285.55	0.1	3	1.0737	0.102588
XOCORF_1626_23_57	158.02	0.23	3	168.23	0.27	3	1.06461	0.0903278
XOCORF_0193_1225_1258	640.07	0.78	3	675.57	0.81	3	1.05546	0.0778756
XOCORF_2542_305_340	32.7	0.83	2	33.77	0	1	1.03272	0.0464515
XOCORF_3569_35_70	1357.97	1.11	3	1389.19	0.83	3	1.02299	0.0327923
XOCORF_0514_1453_1488	305.92	0.64	3	311.99	0	1	1.01984	0.0283454
XOCORF_2549_1423_1458	20.9	0	1	21.24	0	1	1.01627	0.0232808
XOCORF_1237_293_328	3285.92	0.81	3	3329.99	0.36	2	1.01341	0.0192205
XOCORF_3584_465_498	721.77	0.05	3	728.33	0.16	3	1.00909	0.0130531
XOCORF_3887_561_590	4687.99	0.14	3	4723.93	0.08	3	1.00767	0.0110181
XOCORF_0138_279_308	295.2	0.17	3	296.12	0.23	3	1.00312	0.00448921
XOCORF_1661_37_67	5095.6	0.11	3	5069.87	0.02	2	0.994951	-0.00730328
XOCORF_4627_266_296	1168.88	0.24	3	1157.13	0.27	3	0.989948	-0.0145759
XOCORF_3503_585_615	1472.07	0.46	3	1453.72	0.42	3	0.987535	-0.0180969
XOCORF_3457_817_852	3730.67	0.53	2	3684.02	0.35	3	0.987496	-0.0181539
XOCORF_1857_73_107	2638.47	0	1	2596.54	0	1	0.984108	-0.0231111
XOCORF_0159_228_261	2377.18	0	1	2330.74	0	1	0.980464	-0.0284631
XOCORF_4084_153_183	228.03	0	1	223.2	0	1	0.978819	-0.0308866
XOCORF_2169_385_418	535.83	0.91	3	524.44	1.1	3	0.978743	-0.0309976
XOCORF_0929_307_342	2783.89	0.49	3	2701.52	0.78	3	0.970412	-0.0433308
XOCORF_3625_327_361	4055.36	0	1	3928.36	0.4	3	0.968683	-0.0459028
XOCORF_1006_357_392	6726.36	0	1	6480.89	0	1	0.963506	-0.053634
XOCORF_4621_2043_2076	4823.77	0.48	3	4631.26	0.06	2	0.960091	-0.0587564
XOCORF_0487_228_261	4288.12	0	1	4116.81	0	1	0.96005	-0.0588184
XOCORF_1185_1304_1339	3287.74	0.38	3	3119.15	0.1	2	0.948722	-0.0759433
XOCORF_0560_81_116	3405.97	0.47	4	3203.98	0.15	3	0.940695	-0.0882006
XOCORF_3061_681_715	83.04	0.63	3	77.67	0.56	2	0.935332	-0.096449
XOCORF_2017_912_945	5776.49	0.27	3	5385.31	0.21	3	0.932281	-0.101164
XOCORF_4605_329_358	2544.34	0.21	2	2371.19	0.28	3	0.931947	-0.10168
XOCORF_2882_364_394	1793.56	0.03	2	1661.02	0.1	3	0.926102	-0.110757
XOCORF_1970_1713_1748	1710.41	0.54	3	1580.62	0.59	3	0.924118	-0.113852
XOCORF_4107_261_294	52.24	0.78	2	48.04	0	1	0.919602	-0.120919
XOCORF_1443_514_548	2512.73	0.13	2	2310.08	0.39	3	0.919351	-0.121313
XOCORF_1054_283_318	4366.07	0	1	4011.15	0	1	0.91871	-0.122319
XOCORF_0910_3_32	813.65	0.41	3	743.47	0.66	3	0.913747	-0.130134
XOCORF_4658_896_927	407.01	0	1	371.79	0	1	0.913466	-0.130576
XOCORF_3902_927_961	1065.97	0.72	3	970.56	0.79	3	0.910495	-0.135278
XOCORF_0449_537_572	25.26	0.23	2	22.98	0	1	0.909739	-0.136476
XOCORF_3350_414_447	310.77	0.05	3	281.88	0.27	3	0.907037	-0.140766
XOCORF_1693_658_693	4364.8	0.26	2	3958.57	0.3	3	0.90693	-0.140936
XOCORF_2798_12_42	1505.69	0.28	3	1352.48	0.21	3	0.898246	-0.154818
XOCORF_2245_170_201	362.19	0.72	3	324.08	0	1	0.894779	-0.160397
XOCORF_0071_24_53	1848.25	0	1	1650.67	0	1	0.893099	-0.163108
XOCORF_4522_187_222	5114.25	0.48	3	4555.13	0.11	3	0.890674	-0.16703
XOCORF_1133_594_626	216.83	0.83	3	193.06	1.2	3	0.890375	-0.167515
XOCORF_0286_1881_1915	3624.56	0.19	2	3223.78	0.35	2	0.889427	-0.169053
XOCORF_0261_454_484	1439.34	0.1	2	1270.64	0.15	3	0.882794	-0.179852
XOCORF_3837_1371_1406	1947.1	0.27	3	1703.65	0.62	3	0.874968	-0.192698
XOCORF_0732_432_466	1433.55	0.27	3	1254.04	0.28	3	0.874779	-0.193009
XOCORF_0916_721_753	126.58	0.18	3	110.46	0.93	2	0.87265	-0.196525
XOCORF_1767_673_708	3524.13	0.55	3	3058.06	0.59	3	0.867749	-0.20465
XOCORF_0831_565_598	2385.9	0.3	3	2049.37	0.12	3	0.858951	-0.219353
XOCORF_1469_896_927	413.55	0	1	355.01	0	1	0.858445	-0.220202
XOCORF_2368_759_792	1005.77	0.25	3	863.19	0.5	3	0.858238	-0.22055
XOCORF_3568_1746_1781	2226.01	0.21	2	1907.5	0.62	3	0.856914	-0.222777
XOCORF_4349_250_279	113.11	0.28	2	96.3	0	1	0.851384	-0.232119
XOCORF_2270_2536_2569	76.92	0.19	3	65.4	0.24	3	0.850234	-0.234068
XOCORF_0038_16_45	1196.13	0	1	1016.57	0	1	0.849883	-0.234665
XOCORF_2390_6_38	2119.71	0.02	3	1800.13	0.21	3	0.849234	-0.235766
XOCORF_3232_2679_2714	633.83	0.05	3	535.44	0.04	3	0.844769	-0.243371
XOCORF_3226_335_370	921.7	0.1	3	778.58	0.09	3	0.844722	-0.243452
XOCORF_1817_337_372	3375.32	0.87	3	2845.6	0.73	3	0.843061	-0.246291
XOCORF_0579_201_230	227.31	0	1	191.07	0	1	0.84057	-0.25056
XOCORF_3914_2_31	221.31	0.46	3	185.58	0.49	3	0.838552	-0.254027
XOCORF_4184_592_627	274.37	1.02	3	229.41	0	1	0.836134	-0.258194
XOCORF_3470_69_104	258.38	0	1	213.73	0	1	0.827193	-0.273705
XOCORF_0195_67_101	928.85	0.18	3	763.73	0.06	3	0.822232	-0.282383
XOCORF_3205_352_385	6450.72	0	1	5298.19	0.23	2	0.821333	-0.283961
XOCORF_1598_395_429	74.62	0.26	3	61	0	1	0.817475	-0.290753
XOCORF_2626_369_398	1172.51	0	1	957.96	0	1	0.817016	-0.291563
XOCORF_3190_663_693	588.53	0.13	2	478.11	0.2	3	0.81238	-0.299773
XOCORF_4362_741_771	213.98	0.5	3	173.53	0.4	3	0.810964	-0.302291
XOCORF_1327_1392_1421	1946.37	0.6	3	1577.21	0.45	3	0.810334	-0.303411
XOCORF_2130_400_432	7051.6	0	1	5704.95	0	1	0.809029	-0.305736
XOCORF_2388_147_180	2708.79	0	1	2186.95	0	1	0.807353	-0.308728
XOCORF_0319_513_548	477.81	0.18	3	385.46	0.19	4	0.806722	-0.309856
XOCORF_1612_49_84	1819.85	0.49	3	1460.69	0.37	3	0.802643	-0.31717
XOCORF_2571_1116_1150	4087.35	0.27	3	3272.57	0.32	2	0.800658	-0.320742
XOCORF_1416_80_110	5119.22	0	1	4094.59	0.44	2	0.799846	-0.322205
XOCORF_1899_89_118	3640.54	0	1	2905.04	0	1	0.79797	-0.325594
XOCORF_3632_773_808	1320.72	0.3	3	1050.91	0.24	3	0.79571	-0.329686
XOCORF_1381_166_199	6722.9	0	1	5334.36	0	1	0.793461	-0.333768
XOCORF_0752_71_104	4654.97	0	1	3682.82	0	1	0.791159	-0.337961
XOCORF_0253_447_479	1514.11	0.23	3	1196.28	0.27	4	0.790088	-0.339915
XOCORF_0070_165_200	735.48	0.25	4	580.97	0.31	4	0.78992	-0.340222
XOCORF_0033_197_228	8111.27	0	1	6404.63	0	1	0.789596	-0.340813
XOCORF_0480_155_188	3353.91	0.37	2	2640.83	0.58	3	0.787388	-0.344853
XOCORF_4608_289_322	4080.89	0.32	2	3207.25	0.37	3	0.785919	-0.347547
XOCORF_1920_159_192	4888.92	0.72	2	3824.69	0.5	3	0.782318	-0.354173
XOCORF_0913_23_54	2414.07	0.62	3	1884.11	0.24	3	0.78047	-0.357584
XOCORF_1279_57_87	4801.42	0.28	2	3740.59	0.28	3	0.779059	-0.360195
XOCORF_1670_65_95	1120.64	0.03	2	864.13	0.36	3	0.771104	-0.375003
XOCORF_0793_245_275	84.77	0.61	2	65.25	0	1	0.76973	-0.377576
XOCORF_3541_345_380	3636.24	0.31	3	2787.53	0.52	3	0.766597	-0.38346
XOCORF_1402_30_61	2005.18	0.54	3	1534.22	0.05	3	0.765128	-0.386226
XOCORF_1408_3064_3099	4938.73	0.32	3	3778.43	0.36	3	0.765061	-0.386353
XOCORF_1962_181_216	6296.91	0.15	2	4814.1	0.34	2	0.764518	-0.387378
XOCORF_3608_342_377	6271.56	0.43	3	4787.14	0.26	2	0.763309	-0.38966
XOCORF_4634_2_34	5902.89	0.53	2	4488.31	0.41	3	0.760358	-0.395249
XOCORF_1361_4_37	2662.99	0.17	2	2022.63	0.14	2	0.759533	-0.396815
XOCORF_4625_3_32	5750.99	0	1	4367.9	0	1	0.759504	-0.396871
XOCORF_1438_76_107	1870.6	0	1	1414.17	0	1	0.755998	-0.403546
XOCORF_1195_2098_2131	81.22	0.48	3	61.33	0	1	0.75511	-0.405242
XOCORF_0657_199_233	3787.11	0.2	3	2858.68	0.17	2	0.754845	-0.405748
XOCORF_4317_867_902	876.7	0.69	3	659.08	0.66	3	0.751774	-0.41163
XOCORF_0385_990_1021	6152.79	0.54	3	4611.23	0.39	3	0.749453	-0.416089
XOCORF_1681_1183_1218	92.61	0.34	3	69.32	0.61	3	0.748515	-0.417896
XOCORF_1059_377_407	993.17	0	1	741.95	0	1	0.747052	-0.420719
XOCORF_2093_185_220	70.44	1.07	3	52.51	0	1	0.745457	-0.423803
XOCORF_4442_7_42	3303.13	0.27	3	2449.41	0.41	3	0.741542	-0.431399
XOCORF_3549_80_111	8243.55	0	1	6109.64	0	1	0.741142	-0.432178
XOCORF_1084_256_291	53.06	0.58	3	39.32	0	1	0.741048	-0.432361
XOCORF_0868_193_225	5188.81	0.32	2	3833.48	0.14	3	0.738798	-0.436749
XOCORF_4654_169_204	4959.26	0.26	3	3662.71	0.33	3	0.73856	-0.437213
XOCORF_1346_52_83	7286.36	0	1	5377.72	0	1	0.738053	-0.438204
XOCORF_4389_28_58	2302.5	0	1	1698.6	0	1	0.73772	-0.438855
XOCORF_0796_15_47	2470.09	0.61	3	1818.7	0.58	2	0.736289	-0.441656
XOCORF_4280_213_246	2155.63	0.05	3	1583.89	0.07	3	0.734769	-0.444637
XOCORF_1163_360_392	282.12	0.41	3	206.79	0.32	3	0.732986	-0.448143
XOCORF_1160_240_272	1469.35	0.6	3	1076.91	0.61	3	0.732916	-0.44828
XOCORF_0404_111_145	1352.64	0.11	3	990.6	0.21	3	0.732346	-0.449403
XOCORF_2080_109_140	514.21	0.31	3	376.18	0.36	3	0.731569	-0.450935
XOCORF_4353_462_492	553.64	0.14	3	404	0.28	3	0.729716	-0.454593
XOCORF_2502_365_394	955.2	0	1	696.19	0	1	0.728842	-0.456322
XOCORF_4320_100_135	27.8	0.67	3	20.26	0	1	0.728777	-0.456451
XOCORF_1307_225_260	1276.5	0.12	3	929.39	0.06	3	0.728077	-0.457838
XOCORF_4076_279_314	335.3	0.6	3	244.12	0	1	0.728064	-0.457862
XOCORF_2357_377_406	790.03	0	1	575.06	0	1	0.727896	-0.458195
XOCORF_1001_609_641	2475.03	0.44	2	1800.07	0.57	2	0.727292	-0.459393
XOCORF_3112_461_490	7611.6	0	1	5530.01	0.03	3	0.726524	-0.460918
XOCORF_2625_40_69	1195.04	0	1	867.76	0	1	0.726135	-0.461691
XOCORF_1523_15_45	4957.69	0	1	3598.18	0	1	0.725778	-0.462401
XOCORF_4151_1048_1083	5522.91	0.62	4	3988.44	0.35	4	0.722163	-0.469604
XOCORF_3956_321_356	1157.13	0.26	3	828.12	0.09	2	0.715667	-0.482639
XOCORF_3131_33_63	7747.15	0	1	5540.14	0	1	0.71512	-0.483743
XOCORF_1360_2422_2455	8722.78	0.09	2	6237.42	0	1	0.715072	-0.483839
XOCORF_1787_64_98	1484.73	0.46	3	1061.59	0.31	3	0.715005	-0.483974
XOCORF_1301_213_246	1816.82	0.32	3	1296.03	0.16	2	0.713351	-0.487316
XOCORF_1427_669_701	1858.73	0.52	3	1324.88	0.43	3	0.712788	-0.488456
XOCORF_3008_361_396	4171.74	0.42	2	2972.43	0.52	3	0.712516	-0.489006
XOCORF_3833_649_684	29.08	0.02	2	20.7	0	1	0.711829	-0.490397
XOCORF_4025_3271_3303	78.38	0.3	3	55.56	0	1	0.708854	-0.496439
XOCORF_0676_821_856	17.08	0	1	12.09	0	1	0.707845	-0.498494
XOCORF_1032_196_225	1180.14	0	1	834.87	0	1	0.707433	-0.499335
XOCORF_0165_24_54	1793.2	0	1	1267.33	0	1	0.706742	-0.500744
XOCORF_3420_619_653	8594.11	0.22	3	6073.75	0.03	2	0.706734	-0.500761
XOCORF_3674_579_612	4547.29	0.93	3	3211.66	0.63	4	0.70628	-0.501688
XOCORF_2688_981_1016	6181.07	0.57	3	4342.63	0.2	3	0.702569	-0.509288
XOCORF_2176_193_228	1187.23	0	1	834.1	0	1	0.70256	-0.509307
XOCORF_1110_673_708	4587.69	0.14	3	3215.97	0.29	3	0.701	-0.512514
XOCORF_1262_1822_1854	6853.61	0.24	3	4791.29	0.38	3	0.69909	-0.51645
XOCORF_3368_308_342	6745.98	0.08	3	4702.73	0.04	3	0.697116	-0.52053
XOCORF_0610_3_33	264.98	0.12	3	184.06	0.62	3	0.694618	-0.525707
XOCORF_1613_24_54	1918.03	0	1	1328.44	0	1	0.692606	-0.529892
XOCORF_3159_261_295	5403.4	0.13	2	3742.08	0.41	2	0.692542	-0.530027
XOCORF_1021_3189_3223	986.21	0.07	3	682.19	0.08	2	0.691729	-0.531721
XOCORF_2019_592_627	1791.26	0.45	3	1237.85	0.5	3	0.69105	-0.533138
XOCORF_2375_1023_1058	9.63	0	1	6.64	0	1	0.689512	-0.536353
XOCORF_1907_17_49	6063.39	0.18	3	4177.32	0.05	2	0.688941	-0.537547
XOCORF_3653_394_428	8562.44	0.12	2	5886.48	0.16	3	0.687477	-0.540617
XOCORF_3316_551_585	621.23	0.26	3	427.06	0.16	3	0.687443	-0.540689
XOCORF_2452_145_174	801.05	0.1	3	550.15	0.06	3	0.686786	-0.542067
XOCORF_4066_328_357	3394.52	0	1	2331.07	0	1	0.686716	-0.542215
XOCORF_1461_28_58	1813.55	0	1	1243.04	0	1	0.685418	-0.544944
XOCORF_1019_223_258	7635.22	0	1	5221.29	0	1	0.683843	-0.548263
XOCORF_2425_49_84	7351.77	0	1	5017.47	0	1	0.682485	-0.551132
XOCORF_3775_1143_1172	1018.07	0	1	694.56	0	1	0.682232	-0.551666
XOCORF_0670_149_179	867.01	0.34	3	589.73	0.29	3	0.680188	-0.555994
XOCORF_3709_2335_2370	7229.21	0.21	4	4901.41	0.18	4	0.678001	-0.560641
XOCORF_1666_2608_2642	1088.57	0.23	4	737.24	0.12	4	0.677255	-0.562228
XOCORF_3876_703_737	510.46	0.64	3	345.43	0.49	2	0.676703	-0.563405
XOCORF_3743_512_541	1027.24	0.2	2	694.89	0.34	3	0.676463	-0.563917
XOCORF_3713_627_662	546.07	0.25	3	369.07	0.16	3	0.675866	-0.565191
XOCORF_4037_297_329	3721.58	0.9	4	2510.21	0.97	4	0.674501	-0.568107
XOCORF_3058_58_88	5592	0.42	3	3768.06	0.36	4	0.67383	-0.569542
XOCORF_0147_45_77	7676.04	0.15	3	5165.81	0.21	3	0.672979	-0.571368
XOCORF_4303_33_62	2241.88	0.08	3	1506.22	0.28	3	0.671856	-0.573777
XOCORF_3676_32_61	793.12	0	1	532.36	0	1	0.671223	-0.575137
XOCORF_2308_40_75	7222.67	0.07	2	4833.85	0.17	3	0.669261	-0.57936
XOCORF_4130_1143_1174	1479.77	0.3	3	986.28	0.4	3	0.666509	-0.585304
XOCORF_2901_216_251	37.43	0.43	3	24.73	0	1	0.6607	-0.597933
XOCORF_4213_177_208	8201.22	0.02	2	5410.72	0.16	3	0.659746	-0.600018
XOCORF_0802_1564_1599	1057.95	0.01	2	693.69	0.12	3	0.655693	-0.608908
XOCORF_4186_252_284	271.4	0.25	3	177.63	0.12	3	0.654495	-0.611545
XOCORF_0708_135_170	8613.62	0.28	3	5635.6	0.09	3	0.654266	-0.61205
XOCORF_0298_367_399	6030.18	0.06	2	3939.98	0.23	3	0.653377	-0.614013
XOCORF_0356_1612_1643	1451.9	0.21	3	948.12	0.21	3	0.65302	-0.614801
XOCORF_0820_651_685	2811.93	0.42	3	1832.33	0.43	3	0.651627	-0.617881
XOCORF_1420_92_124	755.33	0	1	492.05	0	1	0.651437	-0.618302
XOCORF_0335_111_146	161.41	0.1	3	105.12	0.16	3	0.651261	-0.618693
XOCORF_0485_1202_1233	1559.99	0.34	2	1014.86	0.31	3	0.650555	-0.620256
XOCORF_4101_97_126	6823.75	0	1	4437.51	0	1	0.650304	-0.620814
XOCORF_4629_832_866	6895.82	0.46	3	4476.8	0.29	3	0.649205	-0.623254
XOCORF_2661_2443_2478	4179.19	0.36	2	2704.67	0.42	3	0.647176	-0.627771
XOCORF_0394_77_110	7022.41	0.12	3	4543.87	0.26	3	0.647053	-0.628045
XOCORF_2307_523_552	243.96	0.73	3	157.63	0.75	2	0.646131	-0.630102
XOCORF_1981_4088_4120	756.36	0.2	3	488.13	0.32	2	0.645367	-0.631808
XOCORF_0519_541_576	4851.39	0.56	2	3127.3	0.48	3	0.644619	-0.633481
XOCORF_2826_769_804	1633.54	0.18	3	1051.39	0.28	3	0.643627	-0.635704
XOCORF_4239_385_420	7658.18	0.3	3	4914.39	0.14	3	0.641718	-0.639989
XOCORF_1422_203_238	373.27	0.35	3	239.51	0.63	3	0.641653	-0.640134
XOCORF_1291_535_569	1713.43	0.08	3	1098.84	0.33	4	0.64131	-0.640906
XOCORF_4172_964_999	444.52	0.31	2	283.74	0.56	3	0.638306	-0.647679
XOCORF_4483_55_86	4147.12	0.33	3	2644.58	0.44	3	0.637691	-0.649071
XOCORF_0582_17_46	8428.52	0	1	5373.14	0	1	0.637495	-0.649514
XOCORF_0047_816_846	3595.66	0	1	2290.87	0	1	0.637121	-0.650361
XOCORF_3286_333_362	495.68	0	1	314.82	0	1	0.635128	-0.654882
XOCORF_1449_181_216	571.57	0.08	3	362.86	0	3	0.634848	-0.655517
XOCORF_3034_97_132	81.34	0.75	3	51.58	0.89	2	0.634128	-0.657153
XOCORF_1804_713_744	125.25	0.19	3	79.41	0.04	2	0.634012	-0.657418
XOCORF_4263_33_62	295.93	0.08	3	187.62	0.23	3	0.634001	-0.657442
XOCORF_2215_866_899	8505.01	0.03	2	5385.45	0.1	3	0.633209	-0.659246
XOCORF_3826_13_43	1958.97	0.17	3	1240.06	0.17	3	0.633016	-0.659685
XOCORF_3351_657_692	3300.16	0.33	3	2088	0.06	3	0.632697	-0.660414
XOCORF_0639_233_268	5804.65	0.36	3	3671.97	0.33	3	0.632591	-0.660655
XOCORF_0015_121_152	625.77	0.31	3	395.48	0.39	2	0.631989	-0.662028
XOCORF_3300_601_630	327.97	0	1	207.19	0	1	0.631735	-0.662609
XOCORF_4072_92_122	715.54	0	1	451.96	0	1	0.631635	-0.662837
XOCORF_1475_779_814	1935.38	0.14	2	1217.44	0.2	3	0.629044	-0.668766
XOCORF_4352_913_948	1698.29	0.13	3	1067.33	0.06	3	0.628473	-0.670077
XOCORF_3453_1538_1573	158.44	0.39	3	99.3	0.16	2	0.626736	-0.674071
XOCORF_2421_70_105	410.46	0	1	256.65	0	1	0.625274	-0.677439
XOCORF_0116_521_556	643.7	0.32	3	402.04	0.27	3	0.624577	-0.679049
XOCORF_1308_1386_1415	4090.55	0.22	3	2553.73	0.14	3	0.6243	-0.679689
XOCORF_4067_24_54	7608.87	0	1	4742.53	0	1	0.62329	-0.682025
XOCORF_3151_138_167	3409.33	0.06	2	2123.37	0.12	3	0.622812	-0.683132
XOCORF_2185_937_971	1236.47	0.19	3	769.72	0.16	3	0.622514	-0.683822
XOCORF_1971_548_578	2488.93	0	1	1549.14	0	1	0.622412	-0.684058
XOCORF_0870_1252_1287	1527.43	0.2	3	949.36	0.32	3	0.621541	-0.686079
XOCORF_0190_76_105	9019.65	0.06	3	5596.13	0.02	3	0.620438	-0.688642
XOCORF_3156_3_38	5614.53	0.04	2	3477.19	0.22	3	0.61932	-0.691243
XOCORF_2994_88_121	8220.66	0	1	5082.07	0	1	0.618207	-0.693838
XOCORF_1509_575_610	3776.82	0.36	3	2328.67	0.35	3	0.616569	-0.697666
XOCORF_3196_787_821	1412.36	0.51	3	870.63	0.77	3	0.616436	-0.697976
XOCORF_3993_896_927	607.97	0	1	374.4	0	1	0.61582	-0.69942
XOCORF_2266_769_804	6309.29	0.41	3	3881.08	0.44	5	0.615137	-0.701019
XOCORF_3312_1106_1141	1398.28	0.02	2	857.41	0.37	3	0.613189	-0.705596
XOCORF_2350_319_352	9073.86	0.04	3	5562.1	0.11	3	0.612981	-0.706087
XOCORF_1358_1641_1676	8110.45	0.19	2	4967.75	0.09	4	0.612512	-0.707189
XOCORF_1048_459_490	8062.58	0	1	4935.23	0	1	0.612115	-0.708124
XOCORF_0692_255_287	366.25	0.74	3	224.04	0.74	3	0.611713	-0.709072
XOCORF_4370_121_153	8083.02	0.03	2	4940.74	0.05	2	0.611249	-0.710167
XOCORF_3011_146_180	1389.52	0.29	3	849.21	0.27	3	0.611153	-0.710393
XOCORF_1689_650_682	1923.84	0.28	4	1175.06	0.36	4	0.610789	-0.711254
XOCORF_2261_671_706	633.1	0.28	3	386.68	0.3	3	0.610772	-0.711293
XOCORF_2445_92_122	605.79	0	1	369.94	0	1	0.610674	-0.711526
XOCORF_3662_1026_1061	7099.81	0.3	3	4333.56	0.39	3	0.610377	-0.712228
XOCORF_3142_295_330	10557.9	0.01	3	6441.6	0.01	3	0.610123	-0.712828
XOCORF_3532_552_582	3251.34	0	1	1983.35	0	1	0.61001	-0.713095
XOCORF_2051_105_137	1608.59	0.32	3	979.49	0.3	3	0.608912	-0.715694
XOCORF_3053_598_633	7688.46	0.2	3	4675.53	0.19	3	0.608123	-0.717565
XOCORF_4620_5_36	3345.82	0.21	3	2033.32	0.1	3	0.607719	-0.718523
XOCORF_1098_336_365	791.85	0	1	480.72	0	1	0.607085	-0.72003
XOCORF_0605_586_620	2932.37	0.06	2	1779.21	0.02	3	0.606748	-0.72083
XOCORF_2962_760_792	9155.14	0	3	5550.63	0.03	3	0.606286	-0.72193
XOCORF_1027_975_1010	1235.56	0.13	3	748.99	0.18	3	0.606195	-0.722147
XOCORF_0098_157_192	3108.71	0	1	1884.33	0	1	0.606145	-0.722264
XOCORF_2695_283_318	9293.72	0.04	3	5621.18	0.1	3	0.604836	-0.725383
XOCORF_4302_33_63	8849.98	0.03	2	5351.54	0.03	3	0.604695	-0.72572
XOCORF_1113_1486_1520	7350.86	0.04	3	4440.92	0.16	3	0.604136	-0.727054
XOCORF_1455_362_397	892.03	0.6	3	538.42	0.75	3	0.60359	-0.72836
XOCORF_4119_3_38	1013.28	0.04	3	610.79	0.05	3	0.602785	-0.730285
XOCORF_3320_104_134	3023.73	0.07	3	1816.03	0.29	3	0.600593	-0.735541
XOCORF_3181_87_119	9427.93	0.01	3	5649.87	0.02	3	0.599269	-0.738723
XOCORF_2920_1820_1853	8327.19	0.07	3	4988.46	0.24	3	0.599057	-0.739235
XOCORF_1482_103_137	3687.61	0.07	3	2209.06	0.28	3	0.599049	-0.739253
XOCORF_2196_79_109	1878.42	0	1	1123.43	0	1	0.598072	-0.741609
XOCORF_3883_129_164	2803.88	0.06	3	1674.49	0.11	3	0.597205	-0.743703
XOCORF_2683_194_226	1186.44	0.42	3	708.07	0.67	3	0.596802	-0.744675
XOCORF_2374_779_814	473.6	0.28	4	282.49	0.18	4	0.596474	-0.745469
XOCORF_2283_123_157	10202.4	0.05	3	6084.52	0.02	3	0.596381	-0.745693
XOCORF_3880_726_756	3049.65	0.43	3	1818.17	0.28	3	0.59619	-0.746157
XOCORF_3974_208_241	10602.3	0.04	2	6308.86	0.02	4	0.595047	-0.748925
XOCORF_1026_1667_1702	7882.15	0.05	2	4688.53	0.07	3	0.594829	-0.749454
XOCORF_1017_9_44	3519.89	0	1	2093.05	0	1	0.594635	-0.749924
XOCORF_2639_210_239	833.03	0.03	3	495.29	0.1	3	0.594564	-0.750095
XOCORF_3333_361_394	312.67	0.39	5	185.62	0.22	3	0.593661	-0.752289
XOCORF_2464_92_122	715.54	0	1	424.74	0.01	2	0.593594	-0.752452
XOCORF_4189_3_38	5381.23	0.49	3	3193.27	0.4	3	0.593409	-0.752901
XOCORF_1342_1641_1676	698.27	0.4	3	414.16	0.56	3	0.593123	-0.753597
XOCORF_3994_1326_1361	1049.32	0.16	2	620.98	0.12	2	0.591793	-0.756836
XOCORF_0683_625_660	4664.06	0.44	3	2756.96	0.32	3	0.591107	-0.758508
XOCORF_1426_1144_1174	46.51	0.54	3	27.45	0	1	0.590196	-0.760735
XOCORF_2934_1125_1160	10285.6	0.05	3	6063.51	0.02	2	0.589513	-0.762404
XOCORF_2469_78_110	8037.08	0.02	3	4728.36	0.03	2	0.588318	-0.765332
XOCORF_3610_431_466	7511.12	0	1	4413.11	0.03	3	0.587544	-0.767232
XOCORF_1184_75_110	10723.3	0.01	3	6293.48	0.02	3	0.586896	-0.768823
XOCORF_1312_123_158	10193.5	0.05	3	5971.37	0.03	3	0.585802	-0.771516
XOCORF_1745_410_442	10692.9	0	1	6260.73	0	1	0.585505	-0.772246
XOCORF_1042_283_318	445.53	0.2	3	260.75	0.14	3	0.585258	-0.772855
XOCORF_1040_333_368	253.65	0	1	148.37	0	1	0.58494	-0.77364
XOCORF_1419_1135_1170	2382.88	0.02	3	1393.66	0.08	3	0.584864	-0.773828
XOCORF_4272_2_33	8368.68	0.08	3	4893.62	0.12	2	0.584754	-0.774098
XOCORF_2567_625_660	7234.63	0.16	3	4225.67	0.05	3	0.584089	-0.775739
XOCORF_2958_9_39	9993.87	0	1	5826.63	0	1	0.58302	-0.778382
XOCORF_2527_346_378	510.64	0.55	3	297.1	0.64	3	0.581819	-0.781358
XOCORF_1737_977_1008	98.3	0.25	2	57.19	0	1	0.58179	-0.781429
XOCORF_2177_2492_2523	1492.24	0.74	3	866.31	0.67	3	0.580543	-0.784524
XOCORF_0378_1611_1643	3165.28	0.56	3	1836.73	0.53	3	0.580274	-0.785194
XOCORF_4672_565_597	10268.8	0.03	3	5955.9	0.03	3	0.580001	-0.785873
XOCORF_0634_1818_1853	10220.4	0.03	4	5904.91	0.03	2	0.577759	-0.791459
XOCORF_2294_1345_1375	139.42	0.44	3	80.5	0.32	2	0.577392	-0.792377
XOCORF_0338_50_85	141.73	0.92	2	81.81	0	1	0.577224	-0.792796
XOCORF_2192_145_176	599.37	0.38	3	345.93	0.3	3	0.577156	-0.792967
XOCORF_1049_141_176	7228.03	0	1	4170.52	0	1	0.576993	-0.793375
XOCORF_1089_685_715	8085.74	0.23	2	4661.59	0.18	3	0.57652	-0.794558
XOCORF_0748_562_597	9668.53	0.13	2	5567.92	0.18	3	0.575881	-0.796158
XOCORF_3517_2352_2387	10386.2	0.05	3	5977.99	0	2	0.575569	-0.796938
XOCORF_0749_365_398	9525.81	0.01	2	5478.97	0.03	2	0.575171	-0.797937
XOCORF_2910_979_1013	82.07	0.46	3	47.17	0	1	0.574753	-0.798985
XOCORF_0300_156_188	9101.54	0	1	5230.88	0	1	0.574725	-0.799057
XOCORF_2979_150_183	5519.68	0.21	3	3169.02	0.31	3	0.574131	-0.800548
XOCORF_2125_9_44	351.53	0.35	3	201.71	0.68	3	0.573806	-0.801365
XOCORF_3059_362_397	3962.34	0.51	3	2272.97	0.49	3	0.573643	-0.801774
XOCORF_0829_137_170	738.31	0.08	3	423.21	0.25	3	0.573215	-0.802853
XOCORF_1952_778_813	970.7	0.08	3	556.18	0.16	3	0.572968	-0.803474
XOCORF_2674_153_186	8003.77	0.1	3	4577.64	0.23	3	0.571935	-0.806076
XOCORF_4153_49_80	9936.27	0	1	5682.3	0	1	0.571875	-0.806229
XOCORF_1497_634_669	10275.8	0.02	3	5874.6	0.01	3	0.571692	-0.80669
XOCORF_0308_52_86	1458.87	0.49	2	833.45	0.5	2	0.571298	-0.807684
XOCORF_2915_1748_1781	790.76	0.12	3	451.71	0.27	3	0.571235	-0.807843
XOCORF_4282_150_181	525.2	0.06	2	300	0.13	2	0.571211	-0.807904
XOCORF_3796_521_556	3662.23	0.41	3	2091.74	0.63	3	0.571166	-0.808019
XOCORF_2607_560_595	5114.68	0.5	2	2919.93	0.42	3	0.570892	-0.80871
XOCORF_2106_9_44	8956.08	0.23	2	5104.22	0.12	3	0.569917	-0.811177
XOCORF_4426_37_71	696.76	0.35	3	397.06	0.27	3	0.569866	-0.811305
XOCORF_1155_2_35	7676.16	0.05	3	4372.53	0.38	2	0.569625	-0.811917
XOCORF_0587_457_490	5616.05	0.5	3	3198.4	0	1	0.569511	-0.812205
XOCORF_4480_627_661	1489.52	0.22	3	848.05	0.27	3	0.569344	-0.812626
XOCORF_2574_10867_10901	10371.4	0.03	3	5903.1	0.04	3	0.569169	-0.813072
XOCORF_1012_975_1010	1063.43	0.29	3	604.91	0.26	3	0.568829	-0.813933
XOCORF_1921_213_248	213.01	0.74	3	121.13	0	1	0.568659	-0.814365
XOCORF_1986_1238_1273	10300.8	0.03	3	5853.51	0.06	3	0.568257	-0.815385
XOCORF_4216_465_500	617.48	0.34	3	350.72	0.18	2	0.567986	-0.816073
XOCORF_3523_385_420	5662.68	0	1	3214.23	0.23	3	0.567616	-0.817012
XOCORF_3546_409_444	1097.29	0.48	3	621.97	0.55	3	0.566824	-0.819028
XOCORF_1132_1126_1158	833.03	0.04	3	471.75	0.09	3	0.566306	-0.820346
XOCORF_0381_47_82	1922.75	0	1	1088.14	0	1	0.565929	-0.821307
XOCORF_1938_24_54	1586.79	0	1	897.94	0	1	0.565885	-0.82142
XOCORF_0742_306_341	8360.66	0.06	2	4724.88	0.08	2	0.565132	-0.823339
XOCORF_1176_57_90	4249.9	0.18	3	2401.26	0.11	3	0.565016	-0.823637
XOCORF_4276_757_788	9617.81	0.08	3	5434.11	0.18	3	0.565005	-0.823665
XOCORF_4294_479_509	8538.27	0	1	4823.97	0.21	3	0.564982	-0.823723
XOCORF_3428_105_137	908.69	0.21	4	513.11	0.04	3	0.56467	-0.82452
XOCORF_1561_14_49	3165.4	0	1	1785.86	0	1	0.564181	-0.825769
XOCORF_3806_1699_1730	1754.43	0.06	3	988.75	0.2	3	0.563573	-0.827325
XOCORF_2030_321_356	633.23	0.21	3	356.8	0.26	3	0.56346	-0.827614
XOCORF_0946_1541_1576	96.3	0.83	2	54.25	0	1	0.563344	-0.827913
XOCORF_0740_552_581	2343.75	0	1	1320.27	0	1	0.563315	-0.827986
XOCORF_3484_247_282	4358.44	0.5	4	2454.41	0.46	4	0.56314	-0.828436
XOCORF_2974_69_101	10392	0.02	3	5850.67	0.03	3	0.562999	-0.828797
XOCORF_0201_92_122	713.35	0	1	401.2	0	1	0.562417	-0.830288
XOCORF_2092_1290_1321	1616.71	0.22	3	908.47	0.2	3	0.561925	-0.83155
XOCORF_2291_2069_2099	1053.45	0.57	4	591.43	0.58	4	0.561422	-0.832843
XOCORF_3158_1481_1515	9840.09	0.04	3	5486.05	0	2	0.55752	-0.842904
XOCORF_1085_803_838	6823.33	0.05	3	3804.03	0.13	3	0.557503	-0.842947
XOCORF_0984_169_201	2143.4	0.24	3	1192.75	0.23	3	0.556476	-0.845609
XOCORF_1207_619_651	7714.56	0.06	3	4290.02	0.07	3	0.556094	-0.8466
XOCORF_1413_870_905	3160.67	1.09	4	1755.16	0.85	4	0.555313	-0.848628
XOCORF_0350_1548_1583	8623.31	0.21	2	4788.06	0.08	3	0.555246	-0.848801
XOCORF_2058_262_297	10069.2	0.04	3	5587.71	0	3	0.55493	-0.849621
XOCORF_0223_167_197	1196.68	0.44	3	664.06	0.6	3	0.554919	-0.849652
XOCORF_4571_158_189	9912.47	0	1	5498.85	0	1	0.554741	-0.850115
XOCORF_2034_27_56	1977.38	0.48	3	1090.61	0.5	3	0.551543	-0.858455
XOCORF_4004_842_877	98.18	0.3	3	54.14	0.84	2	0.551436	-0.858734
XOCORF_0328_137_172	9731.04	0.04	2	5362.03	0.02	3	0.551023	-0.859815
XOCORF_0686_165_196	10490.7	0.08	3	5779.19	0.05	2	0.550887	-0.860172
XOCORF_4212_821_852	6213.06	0.42	3	3419.82	0.48	3	0.550424	-0.861384
XOCORF_0443_92_122	717.17	0	1	393.9	0	1	0.549242	-0.864486
XOCORF_1676_689_724	423	0.46	3	231.59	0.3	3	0.547494	-0.869085
XOCORF_2363_1006_1040	6271.8	0.24	3	3426.14	0.48	3	0.546277	-0.872295
XOCORF_0162_31_63	9320.76	0.15	2	5088.61	0.08	3	0.545944	-0.873176
XOCORF_2878_585_619	260.01	0.32	3	141.94	0.25	2	0.545902	-0.873286
XOCORF_0814_532_566	486.83	0.17	3	265.58	0.2	3	0.545529	-0.874272
XOCORF_3469_2430_2465	10191.5	0.04	3	5558.33	0.04	3	0.545389	-0.874643
XOCORF_3387_766_799	2358.83	0.16	3	1283.71	0.07	3	0.544215	-0.877752
XOCORF_4279_542_574	10005.4	0.06	3	5437.56	0.07	3	0.54346	-0.879753
XOCORF_2226_441_476	1264.03	0.7	3	686.39	0.73	2	0.543017	-0.88093
XOCORF_1474_155_190	1865.03	0.41	3	1011.66	0.33	3	0.542436	-0.882474
XOCORF_1803_867_900	1603.81	0.31	3	868.42	0.09	3	0.541473	-0.885038
XOCORF_4689_2_33	5890.72	0	1	3189.24	0	1	0.541401	-0.885231
XOCORF_0674_843_878	8682.78	0.15	3	4700.01	0.15	4	0.541302	-0.885493
XOCORF_1243_625_660	6890.16	0.26	2	3724.47	0.22	3	0.540549	-0.887502
XOCORF_1117_607_638	791.73	0.52	3	427.6	0.54	3	0.540083	-0.888747
XOCORF_3141_51_81	1078.45	0.16	3	582	0.15	3	0.539663	-0.889868
XOCORF_0773_869_904	9199.48	0.13	3	4963.73	0.07	3	0.539566	-0.890128
XOCORF_2628_320_349	104.48	0	1	56.32	0	1	0.539051	-0.891508
XOCORF_0616_1045_1080	3265.27	0.25	3	1758	0.24	3	0.538393	-0.893267
XOCORF_2287_1832_1861	4522.7	0.57	3	2433.57	0.74	3	0.538079	-0.89411
XOCORF_1871_397_432	9006.75	0.17	3	4837.9	0.25	2	0.537142	-0.896626
XOCORF_3130_17_52	2551.13	0.07	3	1370.17	0.05	3	0.537084	-0.896782
XOCORF_1473_997_1029	66.2	0.75	3	35.51	0	1	0.536405	-0.898606
XOCORF_4274_212_247	2528.08	0.23	4	1355.22	0.2	4	0.536067	-0.899515
XOCORF_0786_92_122	818.2	0	1	438.57	0	1	0.536018	-0.899646
XOCORF_2398_208_238	6154.27	0.01	2	3295.31	0.23	3	0.535451	-0.901174
XOCORF_3093_206_237	10223.5	0.09	3	5464.07	0.17	3	0.53446	-0.903847
XOCORF_4290_920_954	58.75	0.63	3	31.32	0.5	2	0.533106	-0.907505
XOCORF_4299_656_690	8291.43	0.2	2	4418.63	0.04	3	0.532915	-0.908022
XOCORF_0620_250_285	4964.59	0.34	3	2643.05	0.31	3	0.53238	-0.909471
XOCORF_0763_422_457	1468.26	0.86	3	781.16	0.6	3	0.532031	-0.910417
XOCORF_0785_297_332	517.24	0.15	3	274.62	0.21	3	0.530933	-0.913397
XOCORF_0847_295_327	863.17	0.96	4	457.67	1.34	3	0.53022	-0.915337
XOCORF_3157_2_36	2652.46	0	1	1406.22	0.11	3	0.530157	-0.915509
XOCORF_2061_401_436	3843.32	0.62	3	2026.89	0.51	3	0.52738	-0.923085
XOCORF_3438_1636_1671	1500.9	0.38	3	790.6	0.49	3	0.526751	-0.924808
XOCORF_0301_552_582	3376.53	0	1	1778.12	0	1	0.526612	-0.925189
XOCORF_1853_1902_1937	1735.05	0.62	3	912.25	0.69	3	0.525777	-0.927476
XOCORF_4544_497_532	3033.49	0.47	3	1594.7	0.54	4	0.525698	-0.927694
XOCORF_3371_307_340	2448.96	0.28	3	1286.91	0.36	3	0.525492	-0.928258
XOCORF_0196_85_120	8213.93	0	1	4314.75	0	1	0.525297	-0.928796
XOCORF_0936_233_266	4887.91	0.25	3	2566.72	0.57	3	0.525116	-0.929292
XOCORF_2173_114_144	106.23	0.68	3	55.77	0	1	0.524993	-0.92963
XOCORF_0424_381_416	5476.32	0.5	3	2874.72	0.32	3	0.524936	-0.929785
XOCORF_2913_707_742	504.88	0.17	3	264.93	0.35	3	0.524739	-0.930329
XOCORF_3862_24_54	1605.14	0	1	840.97	0	1	0.523923	-0.932573
XOCORF_2844_788_822	8020.43	0.44	3	4191.9	0.36	3	0.522653	-0.936075
XOCORF_1757_401_436	5788.78	0.6	3	3023.41	0.62	3	0.522288	-0.937083
XOCORF_4523_1627_1662	9185.31	0.05	3	4782.4	0	1	0.520657	-0.941594
XOCORF_3235_2380_2415	187.27	0.28	3	97.46	0.24	3	0.520425	-0.942238
XOCORF_2579_282_317	135.55	0.1	2	70.48	1.34	3	0.519956	-0.943539
XOCORF_3873_2_33	6751.43	0.17	3	3506.89	0.52	3	0.519429	-0.945001
XOCORF_0867_33_68	3969.6	0	1	2060.8	0	1	0.519146	-0.945789
XOCORF_0183_143_175	5657.48	0.04	3	2928.38	0.01	3	0.517612	-0.950057
XOCORF_3183_353_388	9619.14	0.07	3	4975.61	0.12	3	0.517261	-0.951035
XOCORF_2939_240_275	77.16	0.11	3	39.87	0	1	0.516719	-0.95255
XOCORF_0329_978_1013	10268	0.07	3	5302.77	0.1	3	0.516437	-0.953337
XOCORF_2636_1835_1870	3172.42	0.29	3	1637.78	0.24	3	0.516256	-0.953842
XOCORF_1843_327_357	803.11	0	1	414.6	0	1	0.516243	-0.953877
XOCORF_0265_288_317	1997.01	0.42	3	1030.87	0.45	3	0.516207	-0.953979
XOCORF_0646_116_146	497.31	0	1	256.54	0	1	0.515855	-0.954962
XOCORF_3110_238_268	3217.54	0.59	3	1657.29	0.79	4	0.51508	-0.957132
XOCORF_1466_241_276	9942.91	0.12	2	5119.65	0	2	0.514905	-0.957623
XOCORF_4273_9_44	2656.21	0.27	3	1366.75	0.06	3	0.514549	-0.95862
XOCORF_3746_195_230	5268.48	0.75	4	2710.86	0.73	4	0.514543	-0.958636
XOCORF_0894_22_57	5064.53	0.65	3	2603.58	0.6	3	0.514081	-0.959932
XOCORF_4000_21_54	5339.02	0.79	3	2743.05	0.79	3	0.513774	-0.960794
XOCORF_2722_141_170	5814.95	0.44	3	2985.84	0.45	4	0.513476	-0.96163
XOCORF_1039_238_267	332.69	0	1	170.7	0	1	0.51309	-0.962715
XOCORF_4495_1333_1368	10409.2	0.1	2	5335.78	0.18	3	0.5126	-0.964094
XOCORF_0103_2160_2194	5669.41	0.36	2	2902.02	0.39	3	0.511873	-0.966141
XOCORF_1805_252_287	10472.1	0.06	3	5337.42	0.04	2	0.50968	-0.972336
XOCORF_4550_841_876	85.16	0.25	3	43.32	0.16	3	0.50869	-0.975143
XOCORF_2354_2827_2862	553.82	0.4	4	281.62	0.32	4	0.508505	-0.975667
XOCORF_2439_288_317	2053.39	0	1	1043.36	0	1	0.508116	-0.976771
XOCORF_3633_280_312	10574.6	0.06	2	5367.15	0.08	3	0.507552	-0.978372
XOCORF_4516_429_464	6949.54	0.41	3	3523.64	0.38	3	0.507032	-0.979851
XOCORF_3462_2209_2244	8377.59	0.12	3	4231.85	0.12	2	0.505139	-0.985247
XOCORF_2129_48_80	188.97	0	1	95.32	0	1	0.504419	-0.987306
XOCORF_1134_1216_1251	820.86	0.14	3	413.44	0.07	3	0.503667	-0.989458
XOCORF_0628_1399_1431	1187.53	0.25	3	597.39	0.14	3	0.503053	-0.991219
XOCORF_3094_27_62	91.22	0.72	3	45.81	0.93	2	0.502193	-0.993688
XOCORF_3251_315_347	19.75	0.44	3	9.91	0	1	0.501772	-0.994896
XOCORF_4015_74_108	1155.25	0	1	578.87	0	1	0.501078	-0.996894
XOCORF_3777_211_246	446.32	0.56	3	223.1	0	1	0.499866	-1.00039
XOCORF_1630_27_58	2155.99	0.43	3	1077.64	0.42	3	0.499835	-1.00048
XOCORF_2936_273_308	6601.59	0.4	3	3293.82	0.39	3	0.498943	-1.00305
XOCORF_1268_896_927	461.15	0	1	229.74	0	1	0.498189	-1.00523
XOCORF_0400_9_39	4255.96	0	1	2119.95	0	1	0.498113	-1.00545
XOCORF_2739_10_40	1792.65	0	1	892.6	0	1	0.497922	-1.00601
XOCORF_0895_15_50	2824.89	0.18	3	1406.19	0.29	3	0.497786	-1.0064
XOCORF_1081_480_513	2335.51	0.41	3	1160.36	0.38	3	0.496834	-1.00917
XOCORF_0842_775_810	61.9	0.17	3	30.72	0	1	0.496284	-1.01076
XOCORF_4199_411_444	3872.03	0.37	3	1917.05	0.29	3	0.495102	-1.0142
XOCORF_1067_1116_1150	857.35	0.02	2	424.08	0.29	3	0.49464	-1.01555
XOCORF_2932_1298_1333	797.24	0.12	3	393.61	0.2	3	0.493716	-1.01825
XOCORF_3450_46_75	1915.48	0	1	945.43	0	1	0.493573	-1.01866
XOCORF_2976_32_62	1115.82	0	1	550.44	0	1	0.493305	-1.01945
XOCORF_2461_105_140	2364.71	0.01	3	1164.03	0.02	3	0.492251	-1.02254
XOCORF_0611_5_40	4311.8	0.4	3	2121.01	0.33	3	0.491908	-1.02354
XOCORF_4586_297_332	38.1	0.56	3	18.74	0	1	0.491864	-1.02367
XOCORF_0777_595_630	187.94	0.32	3	92.38	0	1	0.49154	-1.02462
XOCORF_0273_849_884	1289.21	0.27	4	632.68	0.2	4	0.49075	-1.02694
XOCORF_3766_833_868	553.76	0.12	3	271.72	0.1	3	0.490682	-1.02714
XOCORF_0255_58_92	10056.2	0.15	3	4933.78	0.12	3	0.490618	-1.02733
XOCORF_2282_2191_2226	7494.59	0.4	3	3676.32	0.36	3	0.49053	-1.02759
XOCORF_0638_126_161	1954.59	0.37	4	957.53	0.61	4	0.489888	-1.02948
XOCORF_3888_327_362	2349.68	0.26	3	1150.88	0.39	3	0.489803	-1.02973
XOCORF_0756_2073_2107	3309.85	0.19	3	1615.66	0.35	3	0.488137	-1.03464
XOCORF_0318_999_1034	527.35	0.38	3	257.26	0.45	3	0.487835	-1.03553
XOCORF_1609_25_58	723.59	0.59	3	352.55	0.61	3	0.487223	-1.03734
XOCORF_0256_113_148	93.82	0.5	3	45.7	0.16	2	0.487103	-1.0377
XOCORF_3127_871_905	6417.16	0.4	3	3125.3	0.19	3	0.487022	-1.03794
XOCORF_1323_260_289	5502.85	0.27	3	2678.2	0.08	3	0.486693	-1.03892
XOCORF_0567_536_571	2537.56	0.32	3	1234.72	0.32	3	0.486578	-1.03926
XOCORF_1722_504_533	150.27	0	1	73.09	0	1	0.486391	-1.03981
XOCORF_3795_174_209	2305.71	0.21	3	1121.07	0.27	3	0.486215	-1.04033
XOCORF_0974_165_199	987.12	0.08	3	479.24	0.12	3	0.485493	-1.04248
XOCORF_2952_733_767	243.3	0.31	3	118.08	0.43	2	0.485327	-1.04297
XOCORF_4518_577_612	3532.8	0.56	4	1714.26	0.46	4	0.485241	-1.04323
XOCORF_0008_155_189	1431.98	0.29	3	694.63	0.09	3	0.485084	-1.04369
XOCORF_2364_103_138	8969.08	0.14	2	4349.44	0	2	0.484937	-1.04413
XOCORF_2586_6_36	1569.65	0.26	3	761.05	0.25	3	0.484853	-1.04438
XOCORF_2520_629_663	2073.74	0.22	3	1004.91	0.21	3	0.484588	-1.04517
XOCORF_4006_874_903	371.15	0.09	3	179.78	0.25	3	0.484386	-1.04577
XOCORF_2662_785_820	44.79	0.7	2	21.68	0	1	0.484037	-1.04681
XOCORF_0017_40_69	1419.8	0	1	687.15	0	1	0.483977	-1.04699
XOCORF_2227_393_428	1149.01	0.21	3	555.92	0.3	3	0.483825	-1.04744
XOCORF_0695_5_40	517.6	0.06	3	250.25	0.13	3	0.483481	-1.04847
XOCORF_1038_29_63	2935.91	0	1	1418.1	0	1	0.483019	-1.04985
XOCORF_3188_470_505	4204.84	0.15	3	2030.96	0.09	3	0.483005	-1.04989
XOCORF_3410_2031_2066	9066.38	0.15	2	4371.12	0.01	2	0.482124	-1.05252
XOCORF_0778_481_510	3759.68	0.09	3	1810.04	0.21	3	0.481435	-1.05459
XOCORF_4610_17_52	3698.08	0.21	3	1779.14	0.17	3	0.481098	-1.0556
XOCORF_0571_217_252	2235.15	0.02	3	1074.16	0.16	3	0.480576	-1.05716
XOCORF_0454_1516_1551	218.53	0.13	3	104.97	0.18	3	0.480346	-1.05785
XOCORF_0986_36_69	683.68	0.24	3	328.4	0.18	3	0.480342	-1.05787
XOCORF_3479_284_319	297.38	0.66	3	142.71	0.79	2	0.479891	-1.05922
XOCORF_3957_444_474	1868.24	0.09	3	896.49	0.18	3	0.479858	-1.05932
XOCORF_4262_37_72	365.4	0.02	3	174.84	0	2	0.478489	-1.06344
XOCORF_2314_1692_1727	2330.49	0.11	3	1115.11	0.25	3	0.478487	-1.06345
XOCORF_1318_176_209	222.83	0.3	3	106.61	0.39	3	0.478436	-1.0636
XOCORF_0655_159_194	772.83	0.16	3	369.61	0.13	3	0.478255	-1.06415
XOCORF_0813_477_512	752.36	0.12	3	359.74	0.11	3	0.478149	-1.06447
XOCORF_3488_1700_1735	435.72	0.11	3	208.21	0.13	3	0.477853	-1.06536
XOCORF_2843_521_556	9372.55	0.21	2	4478.58	0.09	2	0.47784	-1.0654
XOCORF_1942_355_390	3376.96	0.59	3	1605.82	0.53	3	0.475522	-1.07241
XOCORF_3952_667_702	4640.17	0.3	2	2201.65	0.24	2	0.474476	-1.07559
XOCORF_0006_1473_1502	239.3	0.21	3	113.29	0.34	3	0.473422	-1.0788
XOCORF_1366.1_217_252	1866.33	0.73	2	882.83	0.8	3	0.47303	-1.08
XOCORF_1355_29_60	7788.88	0.16	3	3681.77	0.13	3	0.472696	-1.08102
XOCORF_0075_92_122	834.37	0	1	394.34	0	1	0.47262	-1.08125
XOCORF_0556_260_289	734.07	0	1	346.52	0	1	0.472053	-1.08298
XOCORF_3245_252_287	808.14	0.07	3	381.34	0.01	3	0.471874	-1.08353
XOCORF_4657_480_509	611.6	0	1	288.35	0	1	0.471468	-1.08477
XOCORF_4591_629_664	7342.93	0.33	3	3451.56	0.31	3	0.470052	-1.08911
XOCORF_2253_3044_3079	227.97	0.27	3	107.05	0.47	3	0.469579	-1.09056
XOCORF_0812_561_596	421.36	0.13	3	197.71	0.42	3	0.469219	-1.09167
XOCORF_4373_129_164	810.93	0.1	3	380.29	0.1	3	0.468955	-1.09248
XOCORF_1156_109_144	3276.41	0.19	3	1534.07	0.33	3	0.468217	-1.09475
XOCORF_0037_118_150	3369.08	0	1	1575.72	0	1	0.4677	-1.09634
XOCORF_2700_1174_1209	4274.5	0.26	3	1996.5	0.21	3	0.467072	-1.09828
XOCORF_0039_430_465	95.15	0.54	3	44.44	0	1	0.467052	-1.09834
XOCORF_2382_1185_1220	213.68	0.45	2	99.41	0.16	2	0.465228	-1.10399
XOCORF_2630_32_62	1737.23	0	1	807.41	0	1	0.464769	-1.10542
XOCORF_1648_954_989	4445.72	0.47	3	2066.14	0.35	3	0.464748	-1.10548
XOCORF_2341_112_147	1345.73	0.48	3	624.15	0.47	3	0.4638	-1.10842
XOCORF_0258_323_354	6546.23	0.15	3	3034.94	0.02	2	0.463616	-1.109
XOCORF_0416_120_149	4294.91	0.25	3	1986.37	0.18	3	0.462494	-1.11249
XOCORF_3346_351_382	3865.49	0.43	4	1787.19	0.38	4	0.462345	-1.11296
XOCORF_0754_49_79	2636.65	0	1	1216.79	0	1	0.461491	-1.11563
XOCORF_3637_6_39	385.87	0.24	3	178.07	0.41	3	0.461477	-1.11567
XOCORF_1682_136_170	1453.96	0.27	3	670.52	0.25	3	0.461168	-1.11664
XOCORF_0191_81_112	311.89	0.04	2	143.46	0.63	3	0.45997	-1.12039
XOCORF_2793_75_104	562.85	0.18	3	258.61	0.3	3	0.459465	-1.12197
XOCORF_4635_110_142	66.69	0.68	2	30.61	0	1	0.458989	-1.12347
XOCORF_2767_22_54	2758.26	0.46	4	1263.74	0.35	4	0.458166	-1.12606
XOCORF_0908_613_648	2195.3	0.15	3	1003.57	0.09	3	0.457145	-1.12928
XOCORF_0063_766_798	447.04	0.22	3	203.96	0.15	3	0.456246	-1.13212
XOCORF_2456_86_115	4559.46	0.33	3	2076.89	0.48	3	0.455512	-1.13444
XOCORF_2616_745_779	8029.45	0.04	3	3651.74	0.09	3	0.454793	-1.13672
XOCORF_4648_93_128	6235.7	0.18	3	2826.35	0.21	3	0.453253	-1.14161
XOCORF_2591_420_449	7238.15	0.44	3	3278.5	0.46	3	0.452947	-1.14259
XOCORF_3213_4_33	685.07	0.3	3	310.21	0.29	3	0.452815	-1.14301
XOCORF_1507_297_332	10314.4	0	1	4669.54	0	1	0.452721	-1.14331
XOCORF_3483_1297_1328	511.37	0.53	3	231.49	0.65	2	0.452686	-1.14342
XOCORF_2655_678_713	842.06	0.41	3	381.12	0.33	3	0.452604	-1.14368
XOCORF_1425_1065_1098	1723.12	0.6	3	779.31	0.75	3	0.452267	-1.14475
XOCORF_0349_1436_1471	6799.58	0.45	3	3072.72	0.42	3	0.451898	-1.14593
XOCORF_1884_547_582	205.32	0.13	3	92.7	0.28	3	0.45149	-1.14723
XOCORF_1188_2505_2540	3016.14	0.14	2	1361.45	0.24	3	0.451388	-1.14756
XOCORF_3886_352_385	2988.72	0.44	3	1347.14	0.35	3	0.450741	-1.14963
XOCORF_0943_176_208	8487.69	0.2	3	3823.6	0.45	3	0.450488	-1.15044
XOCORF_1926_1749_1782	783.55	0.38	3	351.82	0.35	3	0.449008	-1.15519
XOCORF_2872_317_352	3322.33	0.52	3	1490.32	0.56	3	0.448577	-1.15657
XOCORF_1258_1867_1902	2534.17	0.37	3	1130.87	0.38	3	0.446249	-1.16408
XOCORF_3126_1822_1857	2083.92	1.2	4	929.5	1.32	4	0.446034	-1.16477
XOCORF_4482_471_501	5615.32	0.34	3	2502.53	0.14	2	0.445661	-1.16598
XOCORF_4041_481_514	388.11	0.45	3	172.62	0.42	3	0.444771	-1.16887
XOCORF_0492_978_1013	3135.17	0.16	3	1394.2	0.07	3	0.444697	-1.16911
XOCORF_3074_617_652	25.98	0.62	2	11.55	0	1	0.444573	-1.16951
XOCORF_0087_303_332	558.91	0	1	248.37	0	1	0.444383	-1.17013
XOCORF_2827_151_185	1593.33	0.42	2	706.8	0.3	3	0.443599	-1.17267
XOCORF_2062_250_284	613.24	0	1	271.46	0	1	0.442665	-1.17571
XOCORF_3436_9_44	571.27	0	1	252.83	0	1	0.442575	-1.17601
XOCORF_4198_175_207	1382.37	0	1	611.55	0	1	0.442392	-1.1766
XOCORF_3915_544_579	796.87	0.1	3	352.47	0.11	3	0.442318	-1.17684
XOCORF_3817_1233_1266	4796.89	0.32	2	2117.07	0.02	2	0.441342	-1.18003
XOCORF_0426_65_99	850.9	0.31	4	374.89	0.33	4	0.440581	-1.18252
XOCORF_4491_944_979	11302.8	0	1	4978.65	0.01	2	0.440478	-1.18286
XOCORF_1514_129_163	2335.57	0.13	3	1026.05	0.34	3	0.439315	-1.18667
XOCORF_1948_17_52	2328.12	0.34	3	1022.41	0.22	3	0.439157	-1.18719
XOCORF_3922_10_44	139.67	0.23	3	61.22	0.61	3	0.438319	-1.18995
XOCORF_0694_980_1015	1475.34	0.13	3	646.38	0.21	3	0.438123	-1.19059
XOCORF_2637_24_54	1876.24	0	1	822.01	0	1	0.438116	-1.19062
XOCORF_1041_193_228	488.23	0	1	213.62	0	1	0.43754	-1.19251
XOCORF_1773_769_804	4808.33	0.42	3	2102.09	0.09	2	0.437177	-1.19371
XOCORF_2638_42_72	647.88	0.07	3	283.19	0.1	3	0.437103	-1.19396
XOCORF_4554_192_224	4845.15	0.54	3	2117.48	0.59	3	0.437031	-1.19419
XOCORF_1775_78_109	4315.02	0.33	3	1883.64	0.29	3	0.436531	-1.19584
XOCORF_1055_137_172	676.89	0.2	3	294.52	0.3	3	0.435108	-1.20056
XOCORF_3759_329_364	457.76	0.03	3	199.13	0.1	3	0.43501	-1.20088
XOCORF_0992_231_266	950.61	0.66	4	413.51	0.78	4	0.434994	-1.20093
XOCORF_4154_178_208	176.55	0.29	3	76.69	0	1	0.434381	-1.20297
XOCORF_0280_205_239	123.51	0.56	4	53.6	0	1	0.433973	-1.20432
XOCORF_2162_1051_1086	968.01	0.1	2	420.01	0.07	3	0.43389	-1.2046
XOCORF_3195_364_395	982.51	0.1	3	426.26	0.18	3	0.433848	-1.20474
XOCORF_3997_710_745	26.89	0.73	3	11.66	0	1	0.433618	-1.2055
XOCORF_0117_105_139	152.99	0.15	3	66.2	0.17	3	0.432708	-1.20853
XOCORF_3022_163_194	2241.45	0.08	3	969.84	0.12	3	0.432684	-1.20861
XOCORF_1035_226_257	891.97	0	1	385.62	0	1	0.432324	-1.20982
XOCORF_0959_3_38	3788.36	0.45	4	1637.27	0.18	2	0.432184	-1.21028
XOCORF_2930_477_512	2127.53	0.25	3	919.22	0.21	3	0.43206	-1.2107
XOCORF_4406_24_54	2884.85	0	1	1246.09	0	1	0.431943	-1.21109
XOCORF_2968_999_1028	1887.32	0	1	815.15	0	1	0.431909	-1.2112
XOCORF_2611_590_624	2286.64	0.55	3	985.12	0.37	3	0.430816	-1.21486
XOCORF_0109_104_135	1259.24	0.58	3	540.42	0.87	3	0.429164	-1.2204
XOCORF_0445_113_148	287.63	0.14	3	123.42	0.17	3	0.429093	-1.22064
XOCORF_3559_102_137	2035.95	0	1	873.32	0	1	0.42895	-1.22112
XOCORF_4607_63_98	428.21	0.15	3	183.62	0.15	3	0.428808	-1.2216
XOCORF_2933_456_489	664.17	0.07	3	284.71	0.28	3	0.42867	-1.22206
XOCORF_0540_300_329	3757.92	0.29	2	1605.97	0.38	3	0.427356	-1.22649
XOCORF_2905_2172_2207	737.7	0.25	3	315.18	0.11	3	0.427247	-1.22686
XOCORF_0453_99_128	3326.38	0	1	1419.95	0	1	0.426875	-1.22811
XOCORF_3007_475_508	159.49	0.68	4	68.08	0	1	0.426861	-1.22816
XOCORF_2353_358_393	227.55	0.33	3	97.06	0.16	2	0.426544	-1.22923
XOCORF_4267_87_120	2266.83	0.25	3	966.89	0.17	3	0.426538	-1.22925
XOCORF_4073_24_54	2312.13	0	1	985.3	0	1	0.426144	-1.23059
XOCORF_2079_2_37	6309.11	0.11	3	2684.48	0.09	3	0.425493	-1.23279
XOCORF_3552_393_428	610.6	0.65	4	258.99	0.75	4	0.424157	-1.23733
XOCORF_3262_1224_1258	1001.59	0.57	3	423.82	0.57	3	0.423147	-1.24077
XOCORF_2957_1786_1815	1261.85	0.4	3	533.48	0.4	3	0.422776	-1.24203
XOCORF_3394_217_248	2805.93	0.46	3	1184.25	0.22	3	0.422053	-1.24451
XOCORF_3765_285_318	236.57	0.18	3	99.83	0.67	2	0.421989	-1.24472
XOCORF_4071_585_618	1746.44	0.58	3	736.36	0.41	4	0.421635	-1.24593
XOCORF_2669_540_575	7697.9	0.46	3	3241.46	0.49	3	0.421084	-1.24782
XOCORF_0036_14_43	953.74	0.02	2	401.17	0.34	3	0.420628	-1.24938
XOCORF_0873_582_611	963.74	0.43	3	405.02	0.39	3	0.420259	-1.25065
XOCORF_4617_545_580	1226.48	0.08	3	514.28	0.16	3	0.419314	-1.2539
XOCORF_3025_18_49	1049.14	0	1	439.11	0	1	0.418543	-1.25655
XOCORF_2559_41_76	2129.59	0.09	3	890.17	0.12	3	0.418001	-1.25842
XOCORF_4687_1630_1665	2006.24	0.22	2	838.42	0.32	3	0.417906	-1.25875
XOCORF_1097_1226_1256	2883.1	0.34	3	1204.37	0.31	3	0.417734	-1.25934
XOCORF_1480_475_508	3026.03	0.38	3	1259.42	0.2	3	0.416195	-1.26467
XOCORF_4209_545_580	5278.11	0.17	2	2186.73	0.37	3	0.414302	-1.27125
XOCORF_0415_4_33	5939.35	0.15	3	2457.02	0.32	4	0.413685	-1.2734
XOCORF_1930_18_47	2292.51	0	1	947.94	0	1	0.413494	-1.27406
XOCORF_1584_352_382	1317.75	0.22	3	543.58	0.2	3	0.412506	-1.27751
XOCORF_4089_1143_1172	2434.42	0	1	1001.75	0	1	0.411494	-1.28106
XOCORF_2670_429_464	7855.32	0.22	3	3232.31	0.16	3	0.41148	-1.2811
XOCORF_3551_499_531	3150.32	0.27	3	1295.54	0.11	3	0.411241	-1.28194
XOCORF_3752_90_119	703.36	0	1	289	0	1	0.410885	-1.28319
XOCORF_1591_43_73	301.62	0.15	3	123.86	0.07	3	0.410649	-1.28402
XOCORF_4220_598_631	689.86	0.1	3	283.26	0.03	3	0.410605	-1.28418
XOCORF_4351_753_788	215.8	0.22	3	88.56	0.24	2	0.41038	-1.28497
XOCORF_3210_137_169	157.54	0.18	2	64.49	0	1	0.409356	-1.28857
XOCORF_4388_1143_1172	2417.52	0	1	989.44	0	1	0.409279	-1.28884
XOCORF_0900_243_274	124.47	0.2	3	50.8	0.93	3	0.40813	-1.2929
XOCORF_4197_265_300	264.01	0	1	107.74	0	1	0.408091	-1.29304
XOCORF_1726_1641_1676	246.02	0.2	3	100.36	0.22	3	0.407934	-1.29359
XOCORF_4527_28_58	3399.25	0	1	1382.69	0	1	0.406763	-1.29774
XOCORF_1883_1721_1756	150.27	0.48	3	61.11	0	1	0.406668	-1.29808
XOCORF_0848_3_38	2949.36	0	1	1198.05	0	1	0.406207	-1.29971
XOCORF_1702_1000_1034	1981.2	0.3	3	804.43	0.12	3	0.406032	-1.30034
XOCORF_2495_92_122	724.26	0	1	293.79	0	1	0.405642	-1.30172
XOCORF_2847_28_58	4772.35	0	1	1935.2	0	1	0.405503	-1.30222
XOCORF_3664_117_147	759.78	0.28	4	308.09	0.14	4	0.405499	-1.30223
XOCORF_3177_859_894	3492.58	1.18	3	1414.78	0.44	2	0.405082	-1.30372
XOCORF_3100_585_619	1313.63	0.57	3	532.11	0.77	3	0.405068	-1.30376
XOCORF_0238_28_58	4031.56	0	1	1632.69	0	1	0.404977	-1.30409
XOCORF_1440_13_48	10618.9	0.03	2	4293.25	0.06	3	0.404302	-1.30649
XOCORF_1561.1_244_275	1064.4	0	1	430.29	0	1	0.404256	-1.30666
XOCORF_3901_1657_1692	7332.03	0.25	3	2956.89	0.02	3	0.403284	-1.31013
XOCORF_1499_125_160	730.8	0.17	3	294.05	0.15	3	0.402367	-1.31342
XOCORF_0198_302_335	192.92	0.32	4	77.56	0	1	0.402032	-1.31462
XOCORF_3592_403_438	484.65	0.09	3	194.7	0.09	3	0.401733	-1.31569
XOCORF_2454_313_348	227.08	0.88	4	91.06	0.26	2	0.401004	-1.31831
XOCORF_4484_16_46	1013.1	0.2	3	405.05	0.07	3	0.399812	-1.3226
XOCORF_3809_3323_3358	207.05	0.02	2	82.57	0.3	2	0.398793	-1.32629
XOCORF_3422_1071_1105	799.6	0.14	3	318.74	0.04	3	0.398624	-1.3269
XOCORF_0371_165_200	8580.88	0.09	2	3417.24	0.37	3	0.398239	-1.32829
XOCORF_1063_853_888	525.35	0.23	3	209	0.12	3	0.39783	-1.32978
XOCORF_1187_872_906	1112.12	0.24	3	442.12	0.22	3	0.397547	-1.3308
XOCORF_0481_565_597	582.95	0.23	3	231.52	0.3	3	0.397152	-1.33224
XOCORF_0073_892_922	143.36	0	1	56.86	0	1	0.396624	-1.33416
XOCORF_4014_17_52	31.62	0	1	12.53	0	1	0.396268	-1.33545
XOCORF_0743_875_910	600.88	0.02	3	238.05	0.13	3	0.396169	-1.33581
XOCORF_2114_53_88	765.5	0.39	3	303.09	0.43	3	0.395937	-1.33666
XOCORF_1839_1228_1263	181.28	0.13	3	71.62	0.09	2	0.395079	-1.33979
XOCORF_0836_45_78	3024.64	0.09	3	1193.66	0.31	3	0.394645	-1.34137
XOCORF_1973_1294_1326	29.62	0	1	11.66	0	1	0.393653	-1.345
XOCORF_0833_3_34	1072.09	0.11	3	421.9	0.24	3	0.39353	-1.34545
XOCORF_3699_65_100	1186.41	0.2	4	466.81	0.18	4	0.393464	-1.3457
XOCORF_1086_360_392	442.62	0.26	3	173.86	0.33	3	0.392797	-1.34814
XOCORF_3504_463_498	4131.98	0.2	3	1619.51	0.24	3	0.391945	-1.35128
XOCORF_0417_507_540	4368.98	0.81	3	1709.97	0.61	3	0.391389	-1.35333
XOCORF_1193_773_804	1672.25	0.59	3	654.08	0.1	3	0.391138	-1.35425
XOCORF_0849_649_681	621.05	0.01	2	242.81	0.17	3	0.390967	-1.35488
XOCORF_0530_252_281	425.18	0	1	166.23	0	1	0.390964	-1.35489
XOCORF_4397_16_45	2810.78	0.25	3	1096.7	0.13	3	0.390176	-1.3578
XOCORF_1700_345_380	626.93	0.46	3	244.59	0.66	3	0.390139	-1.35794
XOCORF_3808_6215_6248	203.56	0.29	3	79.16	0.29	3	0.388878	-1.36261
XOCORF_2772_664_699	249.78	0.3	3	97.13	0.68	3	0.388862	-1.36267
XOCORF_3651_21_56	3032.21	0.32	3	1178.59	0.34	3	0.38869	-1.36331
XOCORF_2403_22_52	189.69	0	1	73.64	0	1	0.388212	-1.36508
XOCORF_3123_77_109	546.68	0.1	3	212.13	0.06	3	0.388033	-1.36575
XOCORF_0798_81_116	1815.49	0.13	3	704.33	0.19	3	0.387956	-1.36604
XOCORF_3433_204_233	377.88	0.26	3	146.59	0.36	3	0.387927	-1.36614
XOCORF_1550_57_92	2500.68	0.13	3	967.84	0.05	3	0.387031	-1.36948
XOCORF_1925_67_96	5278.93	0	1	2042.72	0	1	0.386957	-1.36975
XOCORF_1852_934_966	227.25	0.4	3	87.83	0.68	3	0.386491	-1.37149
XOCORF_1939_1843_1878	1521.28	0.54	4	587.89	0.36	4	0.386444	-1.37167
XOCORF_2610_1786_1817	1505.27	0.5	3	581.45	0.42	3	0.386276	-1.3723
XOCORF_2472_2488_2522	212.23	0.3	3	81.88	0.69	3	0.385808	-1.37405
XOCORF_3973_463_495	445.47	0.47	3	171.86	0.26	3	0.385795	-1.37409
XOCORF_2634_1487_1522	2012.09	0.33	3	775.97	0.27	3	0.385654	-1.37462
XOCORF_3207_2564_2598	1327.86	0.34	3	511.88	0.26	3	0.385492	-1.37523
XOCORF_2792_777_807	119.37	0.73	3	45.97	0	1	0.385105	-1.37668
XOCORF_3783_625_660	462.24	0.31	3	177.96	0.4	3	0.384995	-1.37709
XOCORF_4315_295_330	3313.97	0.13	3	1270.75	0.12	3	0.383452	-1.38288
XOCORF_0097_65_100	2957.83	0.34	3	1131.93	0.32	3	0.382689	-1.38575
XOCORF_3033_151_186	354.8	0.09	3	135.77	0.29	3	0.382666	-1.38584
XOCORF_1979_604_639	189.27	0.79	3	72.39	0.95	2	0.382469	-1.38658
XOCORF_0422_161_196	1413.93	0.55	3	539.18	0.33	3	0.381334	-1.39087
XOCORF_0532_413_448	9220.37	0.21	2	3493.17	0.19	3	0.378854	-1.40029
XOCORF_4678_1006_1038	218.83	0.35	3	82.9	0.27	2	0.378833	-1.40037
XOCORF_4105_277_312	240.63	0.31	3	91.13	0.36	2	0.378714	-1.40082
XOCORF_1260_85_115	1691.2	0.33	3	640.42	0.19	3	0.378678	-1.40096
XOCORF_3502_181_213	3115.97	0.08	3	1178.91	0.19	3	0.378344	-1.40223
XOCORF_2830_425_455	879.19	0.28	3	332.61	0.37	3	0.378314	-1.40234
XOCORF_4277_53_84	341.6	0	1	129.2	0	1	0.37822	-1.4027
XOCORF_4404_1143_1172	1871.15	0	1	706.98	0	1	0.377832	-1.40418
XOCORF_4319_525_560	41.34	0.88	2	15.57	0.97	2	0.376633	-1.40877
XOCORF_4187_2_36	830.79	0.04	3	312.6	0.06	3	0.376268	-1.41017
XOCORF_0659_930_960	4046.04	0.37	3	1522.16	0.39	3	0.37621	-1.41039
XOCORF_3118_438_470	573.15	0.29	3	215.47	0.32	3	0.37594	-1.41143
XOCORF_0181_165_200	502.58	0.43	3	188.85	0.26	3	0.375761	-1.41211
XOCORF_0128_346_380	1248.1	0	1	468.85	0	1	0.375651	-1.41254
XOCORF_0413_17_48	103.21	0	1	38.67	0	1	0.374673	-1.4163
XOCORF_0242_92_122	999.35	0	1	373.86	0	1	0.374103	-1.41849
XOCORF_1802_586_618	409.61	0.45	3	152.91	0.83	3	0.373306	-1.42157
XOCORF_3444_526_560	841.39	0.04	3	314.05	0.11	3	0.373251	-1.42178
XOCORF_4650_1342_1376	100.42	0.17	3	37.47	0	1	0.373133	-1.42224
XOCORF_3858_1203_1232	2143.88	0	1	799.9	0	1	0.373109	-1.42233
XOCORF_2041_35_64	652.55	0.11	3	243.25	0.05	3	0.372768	-1.42365
XOCORF_2441_92_122	675.56	0	1	251.53	0	1	0.372328	-1.42535
XOCORF_1778_183_218	830.13	0.72	3	307.99	0.8	3	0.371014	-1.43045
XOCORF_0958_1321_1350	2778.02	0.28	2	1028.44	0.33	3	0.370206	-1.4336
XOCORF_0051_355_390	373.33	0.41	3	138.2	0.45	3	0.370182	-1.43369
XOCORF_2966_79_112	3850.41	0	1	1425.29	0	1	0.370166	-1.43376
XOCORF_4488_65_100	632.13	0	1	233.99	0	1	0.370161	-1.43377
XOCORF_3987_341_376	2845.73	0.12	3	1052.88	0.28	3	0.369986	-1.43446
XOCORF_2117_779_813	298.59	0.3	3	110.41	0.38	2	0.369771	-1.4353
XOCORF_0909_193_228	412.76	0.07	3	152.62	0.12	3	0.369755	-1.43536
XOCORF_0824_300_333	403.68	0.54	3	149.2	0.48	3	0.3696	-1.43596
XOCORF_2371_33_62	177.52	0.15	2	65.54	0.53	3	0.369198	-1.43753
XOCORF_3348_508_541	781.13	0.13	3	288.2	0.01	3	0.368953	-1.43849
XOCORF_0576_571_600	460.55	0.34	3	169.54	0.12	3	0.368125	-1.44173
XOCORF_1753_2790_2825	615.96	0.07	2	226.69	0.13	3	0.368027	-1.44212
XOCORF_2327_55_87	775.74	0.05	3	285.4	0.06	3	0.367907	-1.44259
XOCORF_4358_325_354	3030.51	0.42	3	1114.64	0.43	4	0.367806	-1.44298
XOCORF_1618_2_31	3142.57	0.4	3	1150.23	0.26	3	0.366016	-1.45002
XOCORF_0706_65_94	2382.09	0	1	871.58	0	1	0.365889	-1.45052
XOCORF_1401_31_60	1623.67	0	1	592.82	0	1	0.365111	-1.45359
XOCORF_4042_184_217	1970.3	0.14	3	718.64	0.12	3	0.364736	-1.45507
XOCORF_1135_1776_1811	2509.4	0.23	3	914.97	0.21	3	0.364617	-1.45555
XOCORF_4659_503_537	3317.54	0.77	3	1208.58	0.68	3	0.3643	-1.4568
XOCORF_3303_6146_6177	539.89	0.2	3	196.55	0.06	3	0.364056	-1.45777
XOCORF_4372_673_708	620.14	0.69	4	225.57	0.64	4	0.36374	-1.45902
XOCORF_2123_484_517	492.23	0.27	2	178.8	0.3	3	0.363245	-1.46099
XOCORF_4361_52_85	156.81	0.36	3	56.86	0.57	2	0.362604	-1.46353
XOCORF_2378_866_901	125.92	0.52	3	45.53	0	1	0.361579	-1.46762
XOCORF_1849_1777_1811	954.17	0.39	3	344.56	0.36	2	0.36111	-1.46949
XOCORF_3636_1204_1239	660.84	0.33	3	238.05	0.57	3	0.360223	-1.47304
XOCORF_0889_103_134	1605.77	0.43	2	577.57	0.41	3	0.359684	-1.4752
XOCORF_1302_41_76	2384.76	0.29	3	857.49	0.31	3	0.359571	-1.47565
XOCORF_1785_85_114	465.27	0.47	3	167.03	0.72	3	0.358996	-1.47796
XOCORF_2752_73_108	1243.25	0.11	3	446.12	0.11	3	0.358834	-1.47861
XOCORF_2405_1450_1484	511.24	0.24	3	183.15	0.46	3	0.358247	-1.48098
XOCORF_2820_345_380	254.68	0.13	3	91.13	0.08	2	0.357822	-1.48269
XOCORF_3463_794_829	518.57	0.16	3	185.55	0.17	3	0.357811	-1.48273
XOCORF_2013_730_760	485.87	0	1	173.53	0	1	0.357153	-1.48539
XOCORF_1289_197_231	4386.06	0	1	1566.03	0.18	2	0.357047	-1.48581
XOCORF_3143_154_183	2050.12	0.14	3	731.16	0.15	3	0.356643	-1.48745
XOCORF_2358_417_452	1123.91	0.23	4	400.44	0.24	4	0.356292	-1.48887
XOCORF_1751_614_649	214.86	0.16	2	76.51	0.06	3	0.356092	-1.48968
XOCORF_1980_413_445	106.6	0.11	3	37.91	0	1	0.355629	-1.49156
XOCORF_0651_531_566	67.59	0	1	23.97	0	1	0.354638	-1.49558
XOCORF_0438_133_168	510.7	0.1	3	180.29	0.09	2	0.353025	-1.50216
XOCORF_3454_43_78	562.06	0.05	3	198.1	0.04	2	0.352453	-1.5045
XOCORF_0052_15_48	285.45	0	1	100.55	0	1	0.352251	-1.50532
XOCORF_0368_34_67	359.58	0.16	4	126.61	0.41	4	0.352105	-1.50592
XOCORF_1442_533_568	841.76	0.17	3	296.37	0.2	3	0.352084	-1.50601
XOCORF_0293_459_494	2240.24	0.51	3	788.46	0.62	3	0.351953	-1.50654
XOCORF_4173_846_879	66.02	0.21	3	23.2	0	1	0.351409	-1.50878
XOCORF_0775_735_765	2072.74	0.55	2	728.22	0.35	3	0.351332	-1.50909
XOCORF_1353_423_458	852.17	0.21	3	299.38	0.4	3	0.351315	-1.50916
XOCORF_4286_106_136	460.25	0.09	3	161.51	0.25	3	0.350918	-1.51079
XOCORF_1580_20_54	2535.81	0	1	889.77	0	1	0.350882	-1.51094
XOCORF_3574_1124_1156	1331.55	0.09	4	467.08	0.13	4	0.350779	-1.51137
XOCORF_2861_881_910	567.27	0	1	198.69	0	1	0.350256	-1.51352
XOCORF_3639_523_557	553.23	0.39	4	193.41	0.51	4	0.349601	-1.51622
XOCORF_3415_11_46	1407.81	0	1	491.94	0	1	0.349436	-1.5169
XOCORF_2372_241_276	180.85	0.24	3	63.07	0.39	3	0.348742	-1.51977
XOCORF_4019_141_175	467.15	0.25	3	162.67	0.41	3	0.348218	-1.52194
XOCORF_2803_430_465	580.53	0.21	3	202.11	0.29	3	0.348147	-1.52223
XOCORF_1740_999_1034	1195.22	0.53	3	415.58	0.02	2	0.347702	-1.52408
XOCORF_2152_926_961	676.23	0.47	3	234.64	0.29	2	0.346983	-1.52707
XOCORF_1629_559_592	187.33	0.45	3	64.92	0.68	2	0.346554	-1.52885
XOCORF_4136_1085_1119	3226.63	0.17	3	1117.55	0.13	2	0.346352	-1.52969
XOCORF_0120_253_288	393.68	0.18	3	136.35	0.11	3	0.346347	-1.52971
XOCORF_1030_385_420	244.39	0	1	84.53	0	1	0.345882	-1.53165
XOCORF_1136_211_244	83.52	0.63	3	28.87	0	1	0.345666	-1.53255
XOCORF_1256_669_700	71.23	0.39	3	24.62	0	1	0.345641	-1.53265
XOCORF_0066_64_93	3347.74	0.06	2	1155.75	0.14	3	0.345233	-1.53436
XOCORF_3456_1306_1341	657.57	0.26	3	226.84	0.23	3	0.344967	-1.53547
XOCORF_4232_1212_1247	1697.62	0.24	3	585.26	0.17	3	0.344753	-1.53636
XOCORF_3379_1909_1944	1757.28	0.26	3	601.68	0.2	3	0.342393	-1.54628
XOCORF_2917_210_245	186.06	0	1	63.62	0	1	0.341933	-1.54822
XOCORF_1638_102_137	845.45	0.23	3	288.89	0.18	3	0.3417	-1.5492
XOCORF_2016_125_160	840.3	0.33	3	286.86	0.34	3	0.341378	-1.55056
XOCORF_3455_85_120	530.2	0.31	3	180.94	0.02	3	0.341267	-1.55103
XOCORF_0271_640_674	1560.2	0.54	3	531.7	0.23	2	0.34079	-1.55305
XOCORF_0247_21_52	914.86	0	1	311.55	0	1	0.340544	-1.55409
XOCORF_3527_616_646	1574.43	0	1	535.08	0	1	0.339856	-1.557
XOCORF_1247_279_311	451.07	0.12	4	152.94	0.12	4	0.33906	-1.56039
XOCORF_3703_314_345	1138.53	0	1	385.52	0	1	0.338612	-1.56229
XOCORF_0975_289_322	449.28	0.1	3	152.01	0.2	2	0.338341	-1.56345
XOCORF_1218_16_51	964.65	0.3	3	326.25	0.42	3	0.338206	-1.56403
XOCORF_1525_149_179	3901.56	0.02	2	1318.42	0.12	3	0.337921	-1.56524
XOCORF_0788_1077_1109	2932.88	0.48	3	989.03	0.28	4	0.337221	-1.56823
XOCORF_3378_2041_2076	151.41	0.35	3	51.03	0.24	2	0.337032	-1.56904
XOCORF_0644_465_500	61.42	1.22	3	20.7	0	1	0.337024	-1.56908
XOCORF_0865_417_447	89.94	0.5	3	30.28	0	1	0.336669	-1.5706
XOCORF_3645_307_342	1299.88	0.14	3	436.49	0.23	3	0.335793	-1.57436
XOCORF_1363_245_280	4714.39	0	1	1582.15	0	1	0.3356	-1.57518
XOCORF_4486_17_52	563.57	0.37	3	188.64	0.13	3	0.334723	-1.57896
XOCORF_2448_879_914	602.21	0.59	3	201.02	0.85	3	0.333804	-1.58293
XOCORF_4478_718_753	352.38	0.14	3	117.61	0.14	3	0.333759	-1.58312
XOCORF_3261_2159_2189	752.72	0.08	3	251.09	0.15	3	0.333577	-1.58391
XOCORF_2978_568_601	142.63	0.3	3	47.57	0.31	3	0.33352	-1.58415
XOCORF_4215_293_323	696.28	0.47	3	232.03	0.02	2	0.333242	-1.58536
XOCORF_2710_212_244	91.58	0.08	3	30.5	0	1	0.333042	-1.58622
XOCORF_4661_1188_1223	4237.85	0.32	3	1408.33	0.42	3	0.332322	-1.58935
XOCORF_1539_1367_1402	96.12	0.6	3	31.81	0	1	0.33094	-1.59536
XOCORF_3700_674_709	1802.95	0.38	3	594.6	0.18	3	0.329793	-1.60037
XOCORF_0548_241_274	1676.61	0.46	3	551.31	0.47	3	0.328824	-1.60461
XOCORF_2614_2982_3017	242.02	0.49	3	79.34	0.46	3	0.327824	-1.60901
XOCORF_1215_1883_1917	3372.29	0.24	3	1104.69	0.31	3	0.327579	-1.61009
XOCORF_2407_763_797	567.27	0.41	3	185.8	0.46	3	0.327534	-1.61029
XOCORF_4618_213_248	250.44	0.32	3	81.88	0.55	3	0.326945	-1.61288
XOCORF_0334_368_403	475.51	0.4	3	155.45	0.34	3	0.326912	-1.61303
XOCORF_0972_65_98	1430.34	0	1	467.22	0	1	0.32665	-1.61418
XOCORF_3167_295_327	703.12	0.35	3	229.02	0.43	3	0.32572	-1.6183
XOCORF_1503_83_113	218.04	0.25	2	70.97	0.03	2	0.325491	-1.61931
XOCORF_3938_69_104	2488.93	0.35	3	809.88	0.21	3	0.325393	-1.61975
XOCORF_2459_73_102	1840.8	0.17	3	598.22	0.1	3	0.324978	-1.62158
XOCORF_4266_267_302	469.27	0.05	3	151.92	0.1	3	0.323737	-1.62711
XOCORF_0624_206_237	789.31	0.35	3	255.52	0.26	3	0.323726	-1.62716
XOCORF_2112_1836_1871	319.61	0.15	3	103.31	0.32	3	0.323238	-1.62933
XOCORF_1763_949_984	1138.17	0.05	4	367.87	0.33	4	0.323212	-1.62945
XOCORF_1484_250_281	2320.13	0.26	2	749.61	0.06	3	0.32309	-1.62999
XOCORF_2306_873_902	210.05	0.17	3	67.81	0.52	2	0.322828	-1.63116
XOCORF_2284_93_124	903.35	0.39	3	291.11	0.06	3	0.322256	-1.63372
XOCORF_4665_195_229	487.08	0.08	3	156.57	0.05	3	0.321446	-1.63735
XOCORF_3096_297_332	197.93	0.33	3	63.62	0.15	2	0.321427	-1.63744
XOCORF_4481_10_42	910.37	0.26	4	292.57	0.17	4	0.321375	-1.63767
XOCORF_1036_545_580	308.35	0	1	99.02	0	1	0.321129	-1.63878
XOCORF_2228_475_505	683.01	0.4	3	219.07	0.12	3	0.320742	-1.64051
XOCORF_1000_1425_1460	303.8	0.09	3	97.35	0.3	3	0.320441	-1.64187
XOCORF_2883_888_920	199.41	0.62	4	63.83	0.63	4	0.320094	-1.64343
XOCORF_3389_1159_1191	1814.1	0.12	2	580.58	0.49	3	0.320037	-1.64369
XOCORF_1437_343_378	431.48	0.3	3	138.06	0.22	3	0.319968	-1.644
XOCORF_2351_343_378	204.29	0.01	3	65.18	0.64	3	0.319056	-1.64812
XOCORF_0050_715_750	245.24	0.23	3	78.1	0.71	3	0.318464	-1.6508
XOCORF_0835_93_128	85.64	0.31	3	27.23	0	1	0.317959	-1.65309
XOCORF_4221_290_325	567.03	0.19	3	180.18	0.32	3	0.317761	-1.65399
XOCORF_0810_178_213	615.18	0	3	195.43	0.11	3	0.317679	-1.65436
XOCORF_1391_267_300	841.27	0.62	4	267.11	0.6	4	0.317508	-1.65513
XOCORF_0370_518_552	501.8	0.43	3	159.3	0.44	3	0.317457	-1.65537
XOCORF_3756_869_904	800.87	0.21	3	253.31	0.29	3	0.316294	-1.66066
XOCORF_0188_136_165	537.41	0.3	3	169.97	0.32	3	0.316276	-1.66074
XOCORF_1488_262_297	997.53	0.18	3	315.36	0.17	3	0.316141	-1.66136
XOCORF_2781_1502_1537	113.68	0.13	3	35.91	0.3	3	0.315887	-1.66252
XOCORF_3471_177_212	215.5	0.05	3	68.01	0.59	3	0.315592	-1.66387
XOCORF_1999_567_602	186.06	0.39	3	58.68	0.56	3	0.315382	-1.66483
XOCORF_2158_84_117	595.73	0.13	3	187.87	0.23	3	0.315361	-1.66492
XOCORF_3779_641_670	3584.22	0	1	1129.64	0	1	0.31517	-1.6658
XOCORF_2086_457_492	453.83	0.46	3	142.3	0.66	3	0.313554	-1.67322
XOCORF_2219_35_64	338.96	0.43	4	106.27	0.36	4	0.313518	-1.67338
XOCORF_0312_587_622	369.15	0.17	3	115.61	0.19	3	0.313179	-1.67494
XOCORF_1636_421_453	402.53	0.22	3	126.04	0.32	3	0.31312	-1.67521
XOCORF_3180_313_348	83.94	0.18	3	26.25	0	1	0.312723	-1.67704
XOCORF_1762_97_132	342.32	0	1	106.97	0	1	0.312485	-1.67814
XOCORF_1430_67_100	456.79	0	1	142.7	0	1	0.312397	-1.67855
XOCORF_1878_305_340	285.27	0.79	2	89.1	0.94	2	0.312336	-1.67883
XOCORF_2947_48_81	611.78	0	1	191.07	0	1	0.312318	-1.67891
XOCORF_0254_155_187	611.97	0	1	190.74	0	1	0.311682	-1.68185
XOCORF_1780_937_972	279.63	0.16	3	87.04	0.33	3	0.311268	-1.68377
XOCORF_1487_443_477	658.3	0.09	3	204.87	0.33	3	0.311211	-1.68404
XOCORF_0136_308_338	1538.09	0	1	478.15	0.43	3	0.310873	-1.6856
XOCORF_3149_100_130	316.16	0	1	98.26	0	1	0.310792	-1.68598
XOCORF_0479_201_233	352.56	0.08	3	109.48	0.31	3	0.310529	-1.6872
XOCORF_2474_35_65	111.93	0	1	34.75	0	1	0.310462	-1.68751
XOCORF_2770_2448_2481	127.74	0.31	3	39.65	0	1	0.310396	-1.68782
XOCORF_2234_49_79	1311.78	0.57	2	405.16	0.32	3	0.308863	-1.69496
XOCORF_1357_160_192	298.23	0.11	3	91.58	0.05	3	0.307078	-1.70332
XOCORF_2713_279_309	527.9	0.03	3	162.02	0.1	3	0.306914	-1.70409
XOCORF_2943_341_376	714.17	0.86	4	219.14	0.86	3	0.306846	-1.70441
XOCORF_2391_47_79	232.46	0.06	3	71.32	0.39	3	0.306805	-1.7046
XOCORF_1865_265_300	1340.71	0.41	3	411.11	0.46	3	0.306636	-1.7054
XOCORF_3148_23_57	706.45	0.1	3	215.83	0.17	3	0.305513	-1.71069
XOCORF_2414_31_66	207.02	0.17	3	63.18	0.36	3	0.305188	-1.71223
XOCORF_0591_1586_1621	3679.25	0.56	3	1120.6	0.49	3	0.304573	-1.71514
XOCORF_0340_675_710	245.29	0.22	3	74.62	0.45	3	0.304211	-1.71685
XOCORF_0728_1445_1480	588.16	0.17	3	178.76	0.16	3	0.303931	-1.71818
XOCORF_1634_547_579	670.29	0	1	202.94	0	1	0.302764	-1.72373
XOCORF_0499_842_876	318.03	0.27	3	96.19	0.29	3	0.302456	-1.7252
XOCORF_2465_81_113	1818.88	0.48	3	550.04	0.48	3	0.302406	-1.72544
XOCORF_1206_222_257	663.33	0.09	3	200.58	0.21	3	0.302383	-1.72555
XOCORF_0615_219_250	6526.58	0.39	2	1970.64	0.4	3	0.301941	-1.72766
XOCORF_4448_585_620	793.61	0.68	3	238.67	0.75	3	0.30074	-1.73341
XOCORF_4169_45_78	319.97	0.31	3	96	0.21	3	0.300028	-1.73683
XOCORF_0991_361_394	177.28	0.18	3	53.16	0.72	3	0.299865	-1.73762
XOCORF_1090_698_733	233.48	0.26	3	69.94	0.08	3	0.299555	-1.73911
XOCORF_2071_241_276	555.88	0.14	3	166.31	0.22	3	0.299183	-1.7409
XOCORF_2852_116_146	1195.04	0	1	356.54	0	1	0.29835	-1.74492
XOCORF_3039_2099_2134	939.69	0.2	3	280.03	0.36	3	0.298003	-1.7466
XOCORF_4340_67_102	377.57	0.09	2	112.35	0.12	3	0.297561	-1.74874
XOCORF_0982_532_565	255.89	0.15	3	76.14	0.19	2	0.29755	-1.7488
XOCORF_1923_829_864	49.15	0.72	2	14.6	0	1	0.29705	-1.75122
XOCORF_1249_780_815	222.22	0.75	3	66.01	0	1	0.297048	-1.75123
XOCORF_0678_1576_1609	322.15	0.11	2	95.59	0.05	2	0.296725	-1.7528
XOCORF_4474_742_775	446.98	0.28	3	132.57	0.36	3	0.29659	-1.75346
XOCORF_3486_1452_1487	1384.13	0.12	3	407.27	0.26	3	0.294243	-1.76492
XOCORF_1290_229_261	690.22	0.2	3	202.91	0.26	3	0.293979	-1.76622
XOCORF_2077_248_281	1872.91	0.33	3	550.41	0.2	3	0.29388	-1.7667
XOCORF_3638_54_88	557.58	0.1	3	163.84	0.25	3	0.293841	-1.76689
XOCORF_2797_898_930	149.81	0.08	2	44.01	0	1	0.293772	-1.76723
XOCORF_2095_1829_1864	45.24	0	1	13.29	0	1	0.293767	-1.76726
XOCORF_0390_1246_1276	246.51	0.76	3	72.3	1.19	3	0.293294	-1.76958
XOCORF_0012_103_132	749.03	0.16	3	219.61	0.28	3	0.293193	-1.77008
XOCORF_4494_1500_1535	315.66	0.24	4	92.24	0.52	4	0.292213	-1.77491
XOCORF_3903_355_386	102.18	0.31	3	29.84	0.19	2	0.292034	-1.77579
XOCORF_4260_127_162	410.28	0.02	3	119.75	0.19	3	0.291874	-1.77658
XOCORF_4421_505_537	847.57	0.22	3	246.62	0.21	3	0.290973	-1.78104
XOCORF_1710_160_191	2065.93	0	1	600.88	0	1	0.290852	-1.78164
XOCORF_4398_164_194	667.57	0	1	193.79	0	1	0.290292	-1.78442
XOCORF_2135_109_138	169.65	0.07	3	49.24	0.36	3	0.290245	-1.78466
XOCORF_1025_3_37	1317.51	0	1	382.14	0	1	0.290047	-1.78564
XOCORF_1521_697_732	211.68	0.31	2	61.33	0.5	2	0.28973	-1.78722
XOCORF_4134_152_186	265.59	0.24	3	76.87	0.48	3	0.289431	-1.78871
XOCORF_4616_326_361	1142.29	0.15	3	330.43	0.2	3	0.28927	-1.78951
XOCORF_2347_1005_1039	1933.02	0.2	2	557.63	0.32	2	0.288476	-1.79348
XOCORF_2116_93_128	832.13	0.09	3	239.98	0.19	3	0.288392	-1.79389
XOCORF_0550_458_493	330.88	0.06	2	95.26	0.16	2	0.287899	-1.79637
XOCORF_1324_783_818	1379.1	0.46	3	396.92	0.29	3	0.287811	-1.79681
XOCORF_2552_242_277	178.74	0.29	3	51.31	0	1	0.287065	-1.80055
XOCORF_1714_355_385	591.98	0.35	3	169.9	0.15	3	0.287003	-1.80086
XOCORF_1769_486_518	116.23	0.43	3	33.34	0.28	2	0.286845	-1.80166
XOCORF_2789_257_289	236.21	0.37	3	67.75	0.2	2	0.286821	-1.80178
XOCORF_1910_1449_1484	625.11	0.07	3	179.23	0.14	3	0.286718	-1.8023
XOCORF_2715_402_437	1597.75	0.39	3	458.01	0.04	2	0.286659	-1.80259
XOCORF_4120_1280_1315	937.94	0.21	3	268.85	0.07	3	0.286639	-1.80269
XOCORF_4570_641_676	559.82	0	1	160.46	0	1	0.286628	-1.80275
XOCORF_2367_65_100	1645.84	0.29	4	471.57	0.31	4	0.286522	-1.80328
XOCORF_2545_2663_2693	64.02	0.12	3	18.3	0	1	0.285848	-1.80668
XOCORF_4102_186_221	752.66	0.37	3	215.03	0.44	3	0.285693	-1.80746
XOCORF_2329_178_213	111.14	0.19	3	31.7	0	1	0.285226	-1.80982
XOCORF_4075_156_190	464.79	0.12	3	132.57	0.14	3	0.285226	-1.80982
XOCORF_4297_229_262	363.34	0.17	3	103.63	0.46	3	0.285215	-1.80988
XOCORF_2984_2_37	412.1	0	1	117.43	0	1	0.284955	-1.81119
XOCORF_4275_2_34	231.67	0.32	3	66.01	0.78	3	0.284931	-1.81131
XOCORF_0927_83_114	107.68	0.9	3	30.66	0.41	2	0.284733	-1.81232
XOCORF_3496_113_145	129.37	0.12	3	36.82	0	1	0.28461	-1.81294
XOCORF_2241_283_314	129.43	0.25	3	36.82	0.01	2	0.284478	-1.81361
XOCORF_2475_2345_2380	1000.68	0.25	3	284.53	0.04	2	0.284337	-1.81433
XOCORF_1813_81_116	2382.52	0.15	3	677.31	0.11	3	0.284283	-1.8146
XOCORF_0954_403_438	669.25	0.34	4	189.82	0.39	4	0.283631	-1.81791
XOCORF_4278_69_102	688.4	0.08	3	195.1	0.33	3	0.283411	-1.81903
XOCORF_4581_539_570	224.82	0.46	3	63.69	0.56	3	0.283293	-1.81963
XOCORF_0199_24_54	2752.57	0	1	779.31	0	1	0.283121	-1.82051
XOCORF_3920_2_34	762.9	0.32	3	215.98	0.26	3	0.283104	-1.8206
XOCORF_2265_1453_1485	3241.62	0.04	2	917.07	0.17	3	0.282905	-1.82161
XOCORF_3899_726_761	705.97	0.09	3	199.71	0.22	3	0.282887	-1.8217
XOCORF_2899_2661_2696	1066.58	0.11	3	301.67	0.2	3	0.282839	-1.82195
XOCORF_3274_2194_2228	3006.32	0.27	2	850.26	0.27	3	0.282824	-1.82202
XOCORF_1675_3019_3054	1320.53	0.1	3	372.81	0	3	0.282318	-1.8246
XOCORF_1519_353_388	44.06	0.92	2	12.42	0	1	0.281888	-1.8268
XOCORF_3844_5_40	293.14	0.31	3	82.54	0.35	3	0.281572	-1.82842
XOCORF_3727_910_945	134.09	0.12	3	37.69	0.34	3	0.28108	-1.83095
XOCORF_4097_577_611	382.84	0.16	3	107.48	0.39	3	0.280744	-1.83267
XOCORF_2814_739_774	568.6	0.3	3	159.59	0.33	3	0.280672	-1.83304
XOCORF_2864_80_110	134.28	0	1	37.58	0	1	0.279863	-1.83721
XOCORF_1441_49_81	358.43	0.17	3	100.15	0.16	3	0.279413	-1.83953
XOCORF_1103_362_394	290.42	0.24	3	81.1	0.42	2	0.279251	-1.84037
XOCORF_0839_569_604	807.48	0.11	3	225.06	0.21	3	0.278719	-1.84312
XOCORF_0816_207_239	396.61	0.26	4	110.18	0.37	4	0.277804	-1.84786
XOCORF_3670_273_308	1449.33	0.04	2	400.99	0.19	2	0.276673	-1.85375
XOCORF_0412_252_281	314.28	0.23	3	86.78	0.34	3	0.276123	-1.85662
XOCORF_0697_322_354	598.64	0.23	3	165.04	0.22	3	0.275692	-1.85887
XOCORF_3918_261_290	794.45	0.23	3	218.77	0.65	3	0.275373	-1.86054
XOCORF_0496_265_300	385.81	0.2	3	105.74	0.2	3	0.274073	-1.86737
XOCORF_1743_1083_1118	2790.79	0.11	3	763.84	0.1	3	0.2737	-1.86933
XOCORF_1031_465_500	606.33	0	1	165.25	0	1	0.272541	-1.87545
XOCORF_4164_345_376	439.53	0.26	2	119.61	0.2	3	0.272132	-1.87762
XOCORF_1840_215_245	354.56	0.14	3	96.41	0.07	2	0.271914	-1.87878
XOCORF_4043_218_250	127.74	0	1	34.64	0	1	0.271176	-1.8827
XOCORF_2148_355_390	289	0.06	2	78.07	0.43	3	0.270138	-1.88823
XOCORF_1943_116_149	650.12	0.04	3	175.61	0.04	2	0.270119	-1.88833
XOCORF_3106_33_68	526.99	0.62	3	142.05	0.94	3	0.26955	-1.89138
XOCORF_3447_1713_1745	1202.19	0.16	3	323.61	0.18	3	0.269184	-1.89334
XOCORF_1068_401_436	725.29	0.21	3	195.17	0.04	3	0.269092	-1.89383
XOCORF_4329_1806_1841	1731.18	0.32	3	465.8	0.37	3	0.269065	-1.89397
XOCORF_3031_129_164	221.25	0.16	3	59.48	0	1	0.268836	-1.8952
XOCORF_1652_881_910	423.36	0	1	113.4	0	1	0.267857	-1.90046
XOCORF_3163_1350_1385	580.17	0.19	3	155.38	0.39	3	0.267818	-1.90067
XOCORF_1578_352_381	1855.88	0.3	3	494.19	0.28	3	0.266283	-1.90897
XOCORF_1645_355_390	936.96	0.38	3	249.42	0.22	3	0.266201	-1.90941
XOCORF_0988_49_83	574.17	0.22	3	152.76	0.22	3	0.266054	-1.91021
XOCORF_2178_1177_1210	317.19	0.07	3	84.31	0.24	2	0.265803	-1.91157
XOCORF_3916_601_636	388.75	0.07	2	103.27	0.33	3	0.265646	-1.91242
XOCORF_1665_147_180	581.5	0.22	3	154.47	0.25	3	0.265641	-1.91245
XOCORF_3923_237_272	173.34	0.35	3	45.86	0.34	2	0.264567	-1.9183
XOCORF_1251_2256_2291	501.19	0.4	3	132.25	0.41	3	0.263872	-1.92209
XOCORF_1161_530_560	1570.01	0.29	3	413.51	0.09	2	0.26338	-1.92478
XOCORF_4133_247_278	1644.57	0.06	3	432.47	0.12	3	0.262968	-1.92704
XOCORF_1282_1214_1249	94.67	0	1	24.84	0	1	0.262385	-1.93024
XOCORF_4647_199_231	388.23	0.28	3	101.78	0.18	3	0.262164	-1.93146
XOCORF_3460_145_180	201.64	0.15	4	52.8	0.27	3	0.261853	-1.93317
XOCORF_2380_69_104	752.78	0.17	3	196.92	0.25	3	0.26159	-1.93462
XOCORF_2161_742_775	448.01	0.26	3	117	0.01	2	0.261155	-1.93702
XOCORF_2597_1043_1078	516.45	0.48	3	134.31	0.33	3	0.260064	-1.94306
XOCORF_4117_2_31	691.55	0	1	179.63	0	1	0.25975	-1.94481
XOCORF_2384_545_580	1152.16	0.14	3	298.44	0.12	3	0.259027	-1.94883
XOCORF_0871_107_138	88.85	0.35	3	22.99	0.86	2	0.258751	-1.95037
XOCORF_4281_313_348	664.89	0.37	4	171.68	0.34	3	0.258208	-1.95339
XOCORF_0886_121_152	1349.85	0	1	347.93	0	1	0.257755	-1.95593
XOCORF_3465_49_81	662.84	0	1	170.59	0	1	0.257362	-1.95813
XOCORF_0978_685_720	401.26	0.18	3	102.69	0.48	3	0.255919	-1.96624
XOCORF_4374_1945_1980	215.41	0.1	2	55.12	0.74	2	0.255884	-1.96644
XOCORF_0475_780_814	949.38	0	1	242.92	0	1	0.255872	-1.9665
XOCORF_1790_943_978	624.75	0.25	3	159.77	0.29	3	0.255734	-1.96728
XOCORF_4152_1956_1991	898.99	0.18	3	228.58	0.15	3	0.254263	-1.97561
XOCORF_3317.1_33_68	881.79	0.06	3	224.08	0.29	3	0.254119	-1.97642
XOCORF_1844_2944_2978	301.98	0.68	4	76.34	0.48	4	0.252798	-1.98394
XOCORF_3336_675_710	1435.91	0.24	3	362.93	0.3	3	0.252753	-1.9842
XOCORF_2096_521_551	160.86	0.41	3	40.63	0.6	2	0.25258	-1.98519
XOCORF_1393_205_239	379.33	0.23	3	95.37	0.41	2	0.251417	-1.99185
XOCORF_2493_273_308	963.98	0.27	3	241.9	0.55	3	0.250939	-1.99459
XOCORF_3048_2141_2176	267.1	0.23	3	67	0.21	2	0.250842	-1.99515
XOCORF_3134_104_133	459.7	0	1	115.14	0	1	0.250468	-1.9973
XOCORF_1735_63_93	980.37	0.01	2	245.39	0.02	3	0.250303	-1.99825
XOCORF_4343_161_193	102.75	0.31	4	25.71	0.51	3	0.250219	-1.99874
XOCORF_1560_352_384	1105.34	0.22	3	275.35	0.16	3	0.249109	-2.00515
XOCORF_4363_231_264	148.51	0.1	3	36.93	0.06	2	0.24867	-2.00769
XOCORF_2911_261_291	322.4	0.23	3	79.99	0.65	3	0.248108	-2.01096
XOCORF_4135_886_921	185.38	0.1	4	45.95	0.59	4	0.247869	-2.01235
XOCORF_3845_97_132	300.17	0.25	3	73.82	0.67	3	0.245927	-2.0237
XOCORF_3218_835_870	471.69	0.23	3	115.9	0.1	3	0.245712	-2.02496
XOCORF_2691_57_92	808.75	0.44	2	198.55	0.85	3	0.245502	-2.02619
XOCORF_0901_37_72	236.88	0.31	3	58.13	0.14	3	0.245399	-2.0268
XOCORF_3473_630_663	505.43	0.27	3	123.93	0.38	3	0.245197	-2.02799
XOCORF_4473_1130_1165	1533.1	0.35	2	375.11	0.06	2	0.244674	-2.03107
XOCORF_1692_897_932	413.78	0.47	4	100.93	0.58	4	0.243922	-2.03551
XOCORF_2449_533_565	180.91	0.18	3	44.01	0.7	3	0.24327	-2.03937
XOCORF_0803_59_89	305.26	0	1	74.18	0	1	0.243006	-2.04094
XOCORF_1388_193_228	209.74	0.19	3	50.92	0.45	2	0.242777	-2.0423
XOCORF_2142_88_119	398.89	0.06	3	96.71	0.29	4	0.242448	-2.04425
XOCORF_3002_4_36	282.79	0.17	3	68.52	0	1	0.2423	-2.04513
XOCORF_1977_580_615	266.37	0	1	64.38	0	1	0.241694	-2.04875
XOCORF_1178_857_888	81.28	0.24	3	19.61	0	1	0.241265	-2.05131
XOCORF_0131_881_910	433.54	0	1	104.47	0	1	0.24097	-2.05308
XOCORF_2172_936_971	192.3	0.02	3	46.33	0.73	3	0.240926	-2.05334
XOCORF_1812_59_94	1361.84	0	1	328	0	1	0.240851	-2.05379
XOCORF_0572_295_328	524.81	0.36	3	125.54	0.09	2	0.23921	-2.06365
XOCORF_1749_195_227	156.99	0.14	2	37.48	0.2	2	0.238741	-2.06648
XOCORF_0009_414_447	239.48	0.47	3	57.15	0.62	3	0.238642	-2.06708
XOCORF_2249_81_116	744.25	0.04	3	177.53	0.12	3	0.238535	-2.06772
XOCORF_1352_166_201	688.7	0.01	3	163.94	0	1	0.238043	-2.07071
XOCORF_3021_136_168	607.91	0.4	3	144.15	0.29	3	0.237124	-2.07629
XOCORF_3418_33_68	334.87	0	1	79.3	0	1	0.236808	-2.07821
XOCORF_2246_21_56	237.42	0.7	3	56.21	0	1	0.236753	-2.07854
XOCORF_2851_57_92	3201.37	0.14	3	757.16	0.13	3	0.236511	-2.08002
XOCORF_4324_169_204	152.08	0.25	3	35.95	0	1	0.236389	-2.08077
XOCORF_3186_748_783	593.01	0.7	3	140.12	0.6	3	0.236286	-2.08139
XOCORF_0570_317_352	113.56	0.56	2	26.8	0	1	0.235999	-2.08315
XOCORF_1890_53_86	1009.28	0.22	3	237.8	0.39	3	0.235614	-2.08551
XOCORF_1406_1250_1285	160.02	0.16	3	37.69	0	1	0.235533	-2.086
XOCORF_0521_999_1030	175.34	0.04	3	41.29	0.28	3	0.235485	-2.08629
XOCORF_2277_1981_2016	187.75	0.56	3	44.06	0.41	2	0.234674	-2.09127
XOCORF_1094_261_296	5472.9	0.17	2	1283.71	0.2	3	0.234558	-2.09199
XOCORF_0013_305_334	211.95	0.17	2	49.67	0.24	2	0.234348	-2.09328
XOCORF_4567_203_235	625.53	0.49	3	146.48	0.36	3	0.234169	-2.09438
XOCORF_3481_2_37	716.44	0.05	2	167.7	0.39	2	0.234074	-2.09496
XOCORF_0920_441_474	791.24	0.18	3	184.9	0.08	3	0.233684	-2.09737
XOCORF_4242_335_368	395.47	0.38	2	91.98	0.71	3	0.232584	-2.10418
XOCORF_3964_223_255	201.44	0.13	3	46.78	0.61	2	0.232228	-2.10639
XOCORF_2488_2604_2639	4345.96	0.21	3	1007.42	0.17	3	0.231806	-2.10901
XOCORF_1328_156_188	155.36	0.31	3	36	0.04	2	0.23172	-2.10955
XOCORF_1841_186_216	372.3	0.11	2	86.13	0.51	3	0.231346	-2.11188
XOCORF_0911_49_84	290.24	0.07	3	67	0.59	2	0.230843	-2.11501
XOCORF_3996_629_662	432.17	0.32	4	99.67	0.07	3	0.230627	-2.11637
XOCORF_3646_41_76	1320.41	0	1	303.49	0	1	0.229845	-2.12127
XOCORF_0314_385_420	682.71	0.09	3	156.68	0.1	3	0.229497	-2.12345
XOCORF_3529_172_201	141.73	0	1	32.24	0	1	0.227475	-2.13622
XOCORF_1858_1658_1693	728.74	0.42	3	165.65	0.36	3	0.22731	-2.13727
XOCORF_1774_667_702	595.49	0.09	3	135.3	0.15	3	0.227208	-2.13792
XOCORF_1153_233_268	225.85	0.45	2	51.2	0	1	0.226699	-2.14115
XOCORF_1305_540_570	411.73	0	1	93.14	0	1	0.226216	-2.14423
XOCORF_1457_115_149	720.86	0.26	3	162.96	0.21	3	0.226063	-2.1452
XOCORF_3545_405_435	133.73	0.54	4	30.17	0	1	0.225604	-2.14814
XOCORF_3337_67_96	414.03	0.38	3	93.17	0.22	3	0.225032	-2.1518
XOCORF_3121_648_680	325.61	0.34	4	72.9	0.59	4	0.223887	-2.15915
XOCORF_0377_559_592	12.17	0.64	2	2.72	0	1	0.2235	-2.16165
XOCORF_2302_61_94	1104.19	0.41	3	246.66	0.44	3	0.223385	-2.16239
XOCORF_3842_885_920	238.87	0.37	3	53.2	0.7	3	0.222715	-2.16673
XOCORF_1070_776_808	419.91	0	1	93.14	0	1	0.221809	-2.17261
XOCORF_3738_283_318	661.75	0.13	3	146.66	0.26	3	0.221624	-2.17381
XOCORF_4604_916_951	161.41	0.46	3	35.73	0	1	0.221362	-2.17552
XOCORF_3564_26_56	1051.2	0.4	3	232.17	0.24	3	0.220862	-2.17878
XOCORF_0574_197_230	242.69	0.4	3	53.59	0.2	2	0.220817	-2.17908
XOCORF_1592_1760_1794	121.5	0.22	3	26.8	0	1	0.220576	-2.18065
XOCORF_1725_337_372	88.79	0.63	3	19.56	0.59	2	0.220295	-2.18249
XOCORF_1716_2690_2719	107.26	0.29	3	23.47	0.8	2	0.218814	-2.19222
XOCORF_1377_184_219	3038.57	0.57	3	662.53	0.06	2	0.21804	-2.19733
XOCORF_0520_3_35	632.38	0.04	3	137.87	0.17	3	0.218018	-2.19748
XOCORF_4095_417_452	213.56	0.29	3	46.41	0.62	2	0.217316	-2.20213
XOCORF_3917_705_740	237.91	0.19	3	51.69	0.12	2	0.217267	-2.20246
XOCORF_0934_657_692	149.78	0.49	3	32.52	0.4	2	0.217118	-2.20345
XOCORF_3976_561_596	131.25	0.25	3	28.43	0.5	2	0.21661	-2.20683
XOCORF_3668_41_76	739.76	0.64	3	160.21	0.75	3	0.21657	-2.20709
XOCORF_4371_188_218	344.56	0.31	3	74.47	0.36	3	0.216131	-2.21002
XOCORF_0429_1459_1494	1118.61	0.49	3	241.5	0.17	3	0.215893	-2.21161
XOCORF_2105_359_392	1075.18	0.4	3	231.92	0.73	3	0.215703	-2.21288
XOCORF_3344_188_217	910.5	0	1	195.97	0	1	0.215233	-2.21603
XOCORF_0730_953_988	199.99	0.12	3	42.92	0.52	3	0.214611	-2.22021
XOCORF_0272_1000_1035	1217.44	0.32	4	261.06	0.4	4	0.214434	-2.2214
XOCORF_2305_201_236	457.82	0.31	3	97.88	0.52	2	0.213796	-2.22569
XOCORF_3001_1292_1326	321.55	0.29	3	68.7	0.59	3	0.213653	-2.22666
XOCORF_1069_817_852	35.25	0.16	3	7.52	0	1	0.213333	-2.22882
XOCORF_3707_71_106	1032.66	0.31	3	220.05	0.07	3	0.21309	-2.23046
XOCORF_3799_441_476	1586.02	1.05	4	336.12	0.8	4	0.211927	-2.23836
XOCORF_3726_775_810	545.16	0.15	3	115.4	0.1	3	0.211681	-2.24004
XOCORF_2677_907_936	230.88	0.49	3	48.8	0.51	2	0.211365	-2.24219
XOCORF_4653_1000_1035	133.61	0.29	3	28.22	0.32	2	0.211212	-2.24324
XOCORF_1252_145_179	149.63	0.29	2	31.48	0.33	2	0.210386	-2.24889
XOCORF_1213_686_721	291.08	0.09	3	61.22	0.5	3	0.21032	-2.24934
XOCORF_4092_237_272	2327.13	0.02	2	489.37	0.09	3	0.210289	-2.24955
XOCORF_2794_742_777	698.51	0.03	3	146.23	0.25	3	0.209346	-2.25604
XOCORF_0391_1528_1559	283.39	0.15	3	59.26	0.49	3	0.209111	-2.25766
XOCORF_3654_537_572	875.55	0.43	3	182.85	0.54	2	0.20884	-2.25953
XOCORF_2537_2635_2670	337.05	0.27	3	70.1	0.04	2	0.207981	-2.26548
XOCORF_1023_330_360	631.41	0	1	131.26	0	1	0.207884	-2.26615
XOCORF_4143_616_647	144.27	0.81	4	29.96	0.34	3	0.207666	-2.26766
XOCORF_3222_521_556	176.43	0.13	3	36.61	0.02	2	0.207504	-2.26879
XOCORF_3620_131_164	730.92	0.53	3	151.53	0.59	3	0.207314	-2.27011
XOCORF_2309_385_420	574.84	0.24	3	119.03	0.33	3	0.207066	-2.27184
XOCORF_1341_905_940	445.71	0.2	3	92.26	0.2	3	0.206996	-2.27233
XOCORF_1901_891_926	341.35	0.16	3	70.41	0.53	3	0.206269	-2.2774
XOCORF_0682_442_471	118.89	0.34	3	24.51	0	1	0.206157	-2.27818
XOCORF_3306_31_63	222.7	0.07	3	45.82	0.5	3	0.205748	-2.28105
XOCORF_2376_1063_1095	387.2	0.21	3	79.63	0.33	3	0.205656	-2.28169
XOCORF_1171_104_133	531.84	0	1	108.82	0	1	0.20461	-2.28905
XOCORF_0924_380_411	255.59	0.1	3	52.29	0	1	0.204585	-2.28922
XOCORF_2242_154_183	373.7	0.21	3	76.31	0.17	2	0.204201	-2.29194
XOCORF_3980_3_38	612.92	0.2	4	124.62	0.13	4	0.203322	-2.29816
XOCORF_4288_385_419	714.32	0.18	3	145.17	0.34	3	0.203228	-2.29883
XOCORF_0437_860_893	130.4	0.38	3	26.47	0	1	0.202991	-2.30051
XOCORF_2759_355_388	470.42	0.2	3	95.35	0.57	3	0.202691	-2.30264
XOCORF_1764_353_388	766.23	0.17	3	155.27	0.03	3	0.202642	-2.303
XOCORF_0725_157_192	301.56	0.4	3	60.86	0.32	3	0.201817	-2.30888
XOCORF_2999_989_1024	433.36	0.4	3	87.44	0.5	3	0.201772	-2.3092
XOCORF_4321_896_930	1662.38	0.63	3	334.97	0.41	3	0.2015	-2.31115
XOCORF_2240_36_68	65.41	0	1	13.18	0	1	0.201498	-2.31116
XOCORF_2431_522_555	210.89	0.33	3	42.48	0	1	0.201432	-2.31164
XOCORF_2921_1137_1172	129.31	0.47	3	26.04	0.43	2	0.201377	-2.31203
XOCORF_0455_357_392	484.96	0.07	3	97.46	0.44	3	0.200965	-2.31498
XOCORF_0980_139_168	397.56	0.36	2	79.88	0.67	3	0.200926	-2.31527
XOCORF_0010_480_515	772.17	0.09	3	154.25	0.4	3	0.199762	-2.32365
XOCORF_1478_51_83	368.97	0.17	3	73.68	0.7	3	0.199691	-2.32416
XOCORF_0852_2032_2067	230.45	0.27	3	46.01	0.33	3	0.199653	-2.32443
XOCORF_1688_835_870	74.59	0.02	2	14.81	0	1	0.198552	-2.33241
XOCORF_3070_277_312	419.67	0.08	3	83.15	0.23	3	0.198132	-2.33547
XOCORF_0299_289_324	290.59	0.48	4	57.48	0.14	3	0.197804	-2.33785
XOCORF_2753_83_113	435.54	0	1	85.62	0	1	0.196584	-2.34679
XOCORF_4295_412_443	716.51	0.48	3	140.85	0.54	3	0.196578	-2.34683
XOCORF_2331_1582_1615	569.63	0.04	3	111.94	0.57	3	0.196514	-2.3473
XOCORF_4510_17_52	94.85	0	1	18.63	0	1	0.196415	-2.34802
XOCORF_1418_8_37	587.44	0	1	115.14	0	1	0.196003	-2.35105
XOCORF_1286_126_161	185.03	0.18	3	36.22	0.12	2	0.195752	-2.3529
XOCORF_3335_63_98	278.12	0.32	3	54.43	1.16	3	0.195707	-2.35323
XOCORF_2926_1161_1196	396.29	0.07	3	77.49	0.23	3	0.195539	-2.35447
XOCORF_3364_1276_1311	439.05	0.04	3	85.69	1.08	3	0.195171	-2.35719
XOCORF_2822_1031_1066	214.04	0.04	3	41.76	0.48	3	0.195104	-2.35769
XOCORF_1296_757_792	271.88	0.1	3	53	0.98	2	0.194939	-2.35891
XOCORF_2467_9255_9289	723.29	0.22	3	140.85	0.4	3	0.194735	-2.36041
XOCORF_3861_569_598	285.63	0	1	55.56	0	1	0.194517	-2.36203
XOCORF_0707_945_980	467.51	0.07	3	90.85	0.06	3	0.194327	-2.36344
XOCORF_2862_462_492	5633.07	0	1	1092.71	0	1	0.193981	-2.36601
XOCORF_0717_112_143	59.11	0.39	3	11.44	0	1	0.193537	-2.36932
XOCORF_3649_73_108	308.04	0.1	3	59.58	0.11	3	0.193416	-2.37022
XOCORF_1060_1509_1544	1049.2	0.38	3	202.91	0.19	3	0.193395	-2.37038
XOCORF_4174_771_806	367.88	0.11	3	71.08	0.04	2	0.193215	-2.37172
XOCORF_0156_436_471	545.77	0.17	3	105.02	0.32	2	0.192425	-2.37763
XOCORF_4512_376_411	152.99	0.58	4	29.3	0	1	0.191516	-2.38446
XOCORF_4422_1214_1249	1189.22	0.57	2	227.49	0.64	3	0.191293	-2.38614
XOCORF_4378_881_910	399.74	0	1	76.36	0	1	0.191024	-2.38817
XOCORF_3086_647_680	542.37	0.37	3	103	0.4	2	0.189907	-2.39663
XOCORF_0115_225_260	335.36	0.12	3	63.65	0.25	3	0.189796	-2.39748
XOCORF_3171_117_150	479.63	0.19	3	91	0.51	3	0.18973	-2.39798
XOCORF_2988_71_104	763.44	0.3	3	144.41	0.31	3	0.189157	-2.40234
XOCORF_4325_1061_1096	298.67	0.21	4	56.48	0.64	2	0.189105	-2.40274
XOCORF_1760_451_484	251.41	0.17	3	47.53	0.34	3	0.189054	-2.40313
XOCORF_0561_168_200	1987.98	0.46	2	375.82	0.18	3	0.189046	-2.40319
XOCORF_3665_225_260	226.22	0.2	3	42.7	0	1	0.188754	-2.40542
XOCORF_0667_106_136	226.94	0	1	42.59	0	1	0.187671	-2.41372
XOCORF_3307_129_164	1794.23	0.24	3	336.24	0.2	3	0.187401	-2.4158
XOCORF_2143_799_834	179.58	0.17	3	33.62	0.41	3	0.187215	-2.41724
XOCORF_2737_1019_1054	269.82	0.17	3	50.51	0.46	3	0.187199	-2.41736
XOCORF_2087_85_119	701.54	0	1	131.26	0	1	0.187103	-2.4181
XOCORF_3942_61_96	238.76	0.17	3	44.61	0.71	2	0.18684	-2.42012
XOCORF_1897_974_1009	236.03	0.52	3	44.05	0.44	3	0.186629	-2.42176
XOCORF_0997_721_753	185.39	0.1	3	34.54	0.1	2	0.18631	-2.42422
XOCORF_0967_464_495	203.5	0.03	3	37.91	0.8	3	0.18629	-2.42438
XOCORF_0501_148_178	191.87	0.09	3	35.73	0.44	3	0.18622	-2.42492
XOCORF_0918_2387_2422	898.87	0.06	3	166.56	0.12	3	0.185299	-2.43207
XOCORF_0693_2_32	2109.05	0.13	3	389.98	0.19	3	0.184908	-2.43512
XOCORF_1398_244_279	265.28	0.1	3	49.02	0.25	3	0.184786	-2.43607
XOCORF_4466_1796_1831	138.09	0.17	3	25.42	0.67	3	0.184083	-2.44157
XOCORF_2504_389_423	1188.08	0.16	3	218.49	0.09	3	0.183902	-2.44299
XOCORF_3696_155_190	1041.56	0.19	3	191.22	0.19	3	0.18359	-2.44544
XOCORF_2576_526_557	115.92	0	1	21.24	0	1	0.18323	-2.44827
XOCORF_2218_525_560	310.44	0.08	2	56.86	0	1	0.183159	-2.44883
XOCORF_0928_117_147	657.09	0.4	3	119.9	0.66	3	0.182471	-2.45426
XOCORF_4146_929_961	145.72	0.53	3	26.52	0.38	2	0.181993	-2.45805
XOCORF_4438_592_626	1510.17	0.15	3	273.31	0.16	3	0.18098	-2.4661
XOCORF_1641_474_507	185.45	0.28	3	33.48	0.63	3	0.180534	-2.46966
XOCORF_1717_37_67	1796.29	0	1	323.75	0	1	0.180233	-2.47207
XOCORF_4574_25_55	62.87	0.29	3	11.33	0	1	0.180213	-2.47222
XOCORF_1933_116_146	438.26	0	1	78.87	0	1	0.179962	-2.47424
XOCORF_3866_833_868	124.83	0.33	3	22.44	0	1	0.179764	-2.47582
XOCORF_3930_17_52	310.7	0.13	2	55.74	0.31	3	0.179401	-2.47874
XOCORF_2163_1110_1145	930.24	0.21	3	166.6	0.22	3	0.179094	-2.48121
XOCORF_1045_89_124	734.43	0	1	131.37	0	1	0.178873	-2.48299
XOCORF_1170_297_332	193.39	0.15	3	34.46	0.82	3	0.178189	-2.48852
XOCORF_1332_231_266	324.4	0.27	3	57.46	0.56	2	0.177127	-2.49714
XOCORF_4368_730_765	1703.26	0.17	3	301.35	0.22	3	0.176925	-2.49879
XOCORF_2955_431_466	1140.71	0.26	3	200.69	0.42	3	0.175934	-2.50689
XOCORF_3830_5_36	461.64	0.15	3	81.16	0.22	3	0.175808	-2.50793
XOCORF_4601_125_157	1488.55	0.33	3	261.48	0.26	3	0.175661	-2.50914
XOCORF_1020_191_225	103.21	0	1	18.08	0	1	0.175177	-2.51312
XOCORF_0141_237_270	296.35	0.25	4	51.69	0.04	2	0.174422	-2.51934
XOCORF_1029_51_86	302.35	0	1	52.72	0	1	0.174367	-2.5198
XOCORF_0386_606_641	194.32	0.01	2	33.88	0.78	3	0.174352	-2.51993
XOCORF_3604_193_228	285.39	0.33	3	49.38	0.57	3	0.173026	-2.53094
XOCORF_2269_210_241	305.07	0.75	2	52.72	1.32	3	0.172813	-2.53272
XOCORF_3761_638_672	309.34	0.16	2	53.23	0.06	3	0.172076	-2.53888
XOCORF_2796_569_601	226.21	0.05	2	38.82	0.36	3	0.17161	-2.54279
XOCORF_3740_1114_1148	796.75	0.23	3	136.38	0.04	2	0.17117	-2.5465
XOCORF_2236_162_191	39.61	0.15	2	6.75	0	1	0.170412	-2.55291
XOCORF_3868_750_785	223.74	0.08	3	37.98	0.55	3	0.169751	-2.55851
XOCORF_0549_97_132	1149.34	0.28	2	194.34	0.57	2	0.169088	-2.56415
XOCORF_2648_2797_2832	316.04	0.44	3	53.41	0.18	3	0.168998	-2.56493
XOCORF_3331_1150_1182	103.33	0.38	3	17.43	0	1	0.168683	-2.56761
XOCORF_3103_773_806	1368.69	0.11	3	229.78	0.17	3	0.167883	-2.57447
XOCORF_3505_867_901	62.69	0.51	4	10.46	0	1	0.166853	-2.58335
XOCORF_2665_398_430	307.2	0.13	3	51.16	0.3	3	0.166536	-2.58609
XOCORF_2377_423_454	211.56	0.05	3	35.19	0	1	0.166336	-2.58783
XOCORF_2272_346_376	563.9	0.1	4	93.75	0.48	3	0.166253	-2.58855
XOCORF_1053_225_254	499.13	0	1	82.9	0.29	2	0.166089	-2.58997
XOCORF_3585_554_589	184.48	0.17	3	30.56	0.91	2	0.165655	-2.59375
XOCORF_2199_17_47	1535.55	0	1	254.25	0	1	0.165576	-2.59444
XOCORF_3943_14_45	1998.34	0	1	329.41	0	1	0.164842	-2.60085
XOCORF_1148_6_35	238.51	0.05	3	39.22	0.78	2	0.164438	-2.60439
XOCORF_1909_401_436	177.98	0.27	2	29.09	0.78	2	0.163445	-2.61312
XOCORF_0800_5_40	282.97	0.09	3	46.03	0.56	2	0.162667	-2.62
XOCORF_0588_193_228	774.68	0.88	4	125.33	0.85	4	0.161783	-2.62787
XOCORF_2931_1221_1256	173.83	0.28	3	28.07	0.13	3	0.16148	-2.63058
XOCORF_2273_2065_2100	216.22	0.21	3	34.91	0.73	2	0.161456	-2.63079
XOCORF_3984_195_225	2108.02	0.13	3	339.83	0.04	3	0.161208	-2.633
XOCORF_4367_42_72	2305.96	0	1	370.48	0	1	0.160662	-2.6379
XOCORF_4054_5702_5737	732.8	0.1	3	117.5	0.18	3	0.160344	-2.64076
XOCORF_1177_885_920	97.87	0.28	3	15.69	0	1	0.160315	-2.64102
XOCORF_2462_355_388	409.91	0.21	3	65.36	0	1	0.15945	-2.64883
XOCORF_2711_2_37	1107.95	0.34	3	176.36	0.17	3	0.159177	-2.6513
XOCORF_1548_334_367	549.41	0.17	4	87.04	0.34	4	0.158424	-2.65813
XOCORF_3669_369_402	302.23	0.2	3	47.79	0.24	3	0.158125	-2.66087
XOCORF_0486_125_159	707	0	1	111.77	0	1	0.158091	-2.66118
XOCORF_3035_81_115	563.63	0	1	88.78	0	1	0.157515	-2.66644
XOCORF_4114_341_376	299.38	0.11	3	47.11	0.06	2	0.157359	-2.66787
XOCORF_2754_938_973	220.58	0.35	3	34.71	0.72	3	0.157358	-2.66788
XOCORF_3789_392_425	468.61	0.24	3	73.64	0.44	3	0.157146	-2.66983
XOCORF_0153_552_581	161.71	0	1	25.38	0	1	0.156948	-2.67164
XOCORF_0003_1048_1083	469.03	0.09	3	73.49	0.31	3	0.156685	-2.67406
XOCORF_1064_449_484	102.18	1.1	3	16.01	0	1	0.156684	-2.67407
XOCORF_1022_3432_3465	140.88	0.14	3	22.01	0.48	2	0.156232	-2.67824
XOCORF_4023_1296_1331	424.33	0.41	3	66.2	0.61	3	0.156011	-2.68028
XOCORF_1894_31_64	261.71	0.08	3	40.63	0.46	2	0.155248	-2.68735
XOCORF_1329_812_843	274.67	0.1	3	42.59	0.59	3	0.155059	-2.68911
XOCORF_0268_145_180	1071.94	0.35	2	166.2	0.46	3	0.155046	-2.68923
XOCORF_1869_520_555	835.4	0.17	3	129.3	0.22	3	0.154776	-2.69174
XOCORF_4445_24_54	377.94	0	1	58.39	0	1	0.154495	-2.69436
XOCORF_1354_1266_1301	1262.45	0.22	3	193.36	0.49	3	0.153163	-2.70686
XOCORF_3841_972_1007	610.63	0.26	3	93.41	0.03	2	0.152973	-2.70865
XOCORF_4628_204_235	2293.06	0.71	3	350.59	0.63	3	0.152892	-2.70942
XOCORF_2602_1712_1747	150.08	0.19	3	22.93	0.43	2	0.152785	-2.71042
XOCORF_0957_73_108	202.72	0.23	3	30.9	0.96	3	0.152427	-2.71381
XOCORF_2782_492_521	984.63	0	1	149.35	0	1	0.151681	-2.72088
XOCORF_4003_311_343	353.04	0.28	3	53.52	0.69	3	0.151598	-2.72168
XOCORF_1238_35_65	203.14	0	1	30.72	0	1	0.151226	-2.72522
XOCORF_3170_381_414	586.71	0.05	3	88.67	0.23	3	0.151131	-2.72613
XOCORF_2379_393_428	1159.73	0.04	3	175.27	0.16	3	0.15113	-2.72614
XOCORF_1994_1174_1209	46.88	0.53	3	7.08	0	1	0.151024	-2.72715
XOCORF_4322_99_128	375.82	0.14	3	56.57	0.68	3	0.150524	-2.73193
XOCORF_0964_153_188	549.01	0.49	2	82.32	1.05	3	0.149943	-2.73752
XOCORF_2937_169_203	35.98	0	1	5.39	0.68	2	0.149805	-2.73884
XOCORF_2783_161_196	285.15	0.18	3	42.7	0.15	3	0.149746	-2.73941
XOCORF_3598_513_548	1399.68	0.65	4	207.93	0.24	4	0.148555	-2.75093
XOCORF_0100_125_154	165.53	0	1	24.51	0	1	0.14807	-2.75565
XOCORF_2088_1064_1099	127.37	0.71	3	18.85	0	1	0.147994	-2.75639
XOCORF_2312_385_420	214.41	0.01	2	31.7	0.11	2	0.147848	-2.75782
XOCORF_3045_615_650	333.97	0.19	3	49.27	0.08	3	0.147528	-2.76094
XOCORF_2854_1555_1590	425.24	0.33	3	61.76	0.48	3	0.145236	-2.78353
XOCORF_1104_523_558	668.78	0.36	3	96.44	0.32	3	0.144203	-2.79383
XOCORF_0310_309_344	90.42	0.19	3	13.02	0.67	2	0.143995	-2.79591
XOCORF_3596_555_589	543.34	0.16	3	77.74	0.44	3	0.143078	-2.80513
XOCORF_4642_667_702	478.23	0.1	3	68.34	0.39	3	0.142902	-2.8069
XOCORF_4141_147_179	695.46	0.11	2	99.06	0.35	3	0.142438	-2.81159
XOCORF_2054_171_202	918.07	0.38	3	130.36	0.33	3	0.141994	-2.8161
XOCORF_3989_89_124	148.63	0	1	21.02	0	1	0.141425	-2.82189
XOCORF_1991_190_224	142.94	0.23	3	20.15	0	1	0.140968	-2.82656
XOCORF_0965_223_257	236.27	0.26	3	33.01	0.85	2	0.139713	-2.83946
XOCORF_3099_982_1014	223.67	0.63	3	31.15	0	1	0.139268	-2.84407
XOCORF_3046_415_445	165.11	0.23	3	22.77	0	1	0.137908	-2.85822
XOCORF_3732_121_156	617.96	0.7	2	85.07	0.35	3	0.137663	-2.86079
XOCORF_3322_292_325	449.89	0.14	3	61.73	0.24	3	0.137211	-2.86553
XOCORF_4044_2455_2490	130.34	0.22	3	17.81	0.41	2	0.136643	-2.87152
XOCORF_2659_17_52	343.41	0.02	2	46.78	0.46	2	0.136222	-2.87597
XOCORF_2603_173_208	1078.21	0.02	2	146.7	0.31	3	0.136059	-2.8777
XOCORF_0968_20_51	756.24	0	1	102.62	0	1	0.135698	-2.88153
XOCORF_2348_2_37	122.53	0.3	3	16.56	0	1	0.135151	-2.88736
XOCORF_0597_1679_1714	402.32	0.53	5	54.33	0.66	5	0.135042	-2.88852
XOCORF_1141_245_280	206.41	0.66	3	27.78	0.58	2	0.134587	-2.89339
XOCORF_4612_192_225	394.65	0	1	52.61	0	1	0.133308	-2.90716
XOCORF_3328_2534_2569	422.15	0.42	3	56.17	0.2	3	0.133057	-2.90988
XOCORF_1152_516_549	468.48	0.39	3	62.24	0.34	3	0.132855	-2.91207
XOCORF_3030_33_68	2191.61	0.07	3	290.42	0.18	3	0.132514	-2.91578
XOCORF_0175_72_102	431.72	0	1	57.08	0	1	0.132215	-2.91904
XOCORF_0599_33_68	293.26	0.19	3	38.67	0.36	3	0.131863	-2.92289
XOCORF_2387_387_422	48.06	0	2	6.32	0	1	0.131502	-2.92684
XOCORF_1367_8_42	3593.4	1	2	463.84	0.66	2	0.129081	-2.95365
XOCORF_3671_9_44	317.61	0.08	3	40.96	1.08	3	0.128963	-2.95497
XOCORF_2330_387_422	160.75	0.12	3	20.7	0.28	3	0.128771	-2.95712
XOCORF_3682_337_368	143.36	0.76	4	18.41	0	1	0.128418	-2.96108
XOCORF_0704_17_52	419.46	0.32	2	53.63	1	3	0.127855	-2.96742
XOCORF_1121_85_118	503.49	0.02	2	64.33	0.98	2	0.127768	-2.9684
XOCORF_0203_11_43	259.41	0.23	3	33.01	0	1	0.12725	-2.97426
XOCORF_2835_196_230	358.49	0.31	3	45.43	0	1	0.126726	-2.98022
XOCORF_4655_56_87	1233.93	0	1	155.23	0	1	0.125801	-2.99078
XOCORF_2697_420_452	305.38	0.4	3	38.09	0.53	3	0.12473	-3.00312
XOCORF_2328_141_176	126.59	0.66	3	15.69	0	1	0.123943	-3.01225
XOCORF_1495_121_156	249.17	0.24	3	30.61	0	1	0.122848	-3.02506
XOCORF_0216_305_340	596.88	0.44	3	73.24	0.84	3	0.122705	-3.02674
XOCORF_2078_113_147	524.2	0	1	63.73	0	1	0.121576	-3.04007
XOCORF_2866_21_52	808.02	0	1	98.15	0	1	0.12147	-3.04133
XOCORF_3391_1017_1048	517.48	0.35	4	62.75	0.79	3	0.121261	-3.04382
XOCORF_1508_496_531	338.75	0.11	3	40.34	0.59	3	0.119085	-3.06994
XOCORF_1223_1186_1216	128.1	0.51	4	15.25	0	1	0.119048	-3.07039
XOCORF_0002_516_547	412.46	0.12	2	48.91	0	1	0.118581	-3.07605
XOCORF_3811_415_450	418.58	0.25	3	49.35	0.48	3	0.117899	-3.08438
XOCORF_0770_2340_2372	115.62	0.15	3	13.62	0.71	3	0.1178	-3.08559
XOCORF_0531_2455_2490	376.54	0.71	3	44.28	0.1	2	0.117597	-3.08808
XOCORF_3634_319_353	709.72	0.33	3	82.83	0.59	3	0.116708	-3.09902
XOCORF_3187_25_60	105.51	0.44	3	12.31	0	1	0.116671	-3.09948
XOCORF_2340_447_480	321.19	0.15	3	37.42	0.48	2	0.116504	-3.10155
XOCORF_1460_25_60	285.76	0.77	3	33.11	0.33	2	0.115866	-3.10947
XOCORF_2326_948_983	391.11	0.5	2	45.31	0.52	2	0.11585	-3.10967
XOCORF_3516_964_999	582.53	0	1	66.56	0	1	0.11426	-3.12961
XOCORF_3359_163_196	412.1	0.14	2	46.73	0.71	2	0.113395	-3.14057
XOCORF_1669_504_535	158.94	0.36	4	18.02	0	2	0.113376	-3.14081
XOCORF_2381_423_458	89.4	0.65	3	10.13	0	1	0.113311	-3.14164
XOCORF_2207_282_314	890.21	0.14	3	100.76	0.4	3	0.113187	-3.14322
XOCORF_1668_420_455	309.13	0.26	3	34.82	0.22	3	0.112639	-3.15023
XOCORF_0949_2_34	133.97	0.38	3	15.09	0.03	2	0.112637	-3.15025
XOCORF_3730_1174_1204	320.79	0.06	2	35.95	0	1	0.112067	-3.15757
XOCORF_4157_32_65	292.17	0.23	3	32.73	0.73	2	0.112024	-3.15812
XOCORF_4469_1306_1341	1322.96	0.35	3	147.89	0.9	3	0.111787	-3.16117
XOCORF_3855_853_888	559.21	0.83	3	61.87	0	1	0.110638	-3.17608
XOCORF_1601_321_356	2938.27	0.1	3	322.23	0.25	3	0.109667	-3.1888
XOCORF_4137_193_228	326.33	0.11	3	35.67	0	2	0.109307	-3.19355
XOCORF_4339_159_189	329.54	0.08	3	36	0.59	2	0.109243	-3.19438
XOCORF_1990_1225_1260	1553.11	0.74	3	168.63	0.18	3	0.108576	-3.20323
XOCORF_0698_1108_1141	221.19	0.38	3	23.91	0.36	2	0.108097	-3.2096
XOCORF_0502_384_416	368.91	0.32	3	39.87	0	1	0.108075	-3.20989
XOCORF_4533_748_781	1158.88	0	1	125.16	0	1	0.108001	-3.21089
XOCORF_1481_390_425	184.73	0.43	3	19.93	0	1	0.107887	-3.2124
XOCORF_3060_1846_1881	216.89	0.25	3	23.2	0.43	2	0.106967	-3.22477
XOCORF_0880_662_695	1143.62	0.52	3	120.26	0.65	3	0.105157	-3.24938
XOCORF_2122_385_420	527.42	0.18	3	55.12	0.33	3	0.104509	-3.2583
XOCORF_4414_1438_1473	1611.86	0.21	3	166.99	0.12	3	0.103601	-3.27089
XOCORF_4636_2249_2284	132.64	0.18	3	13.73	0	1	0.103513	-3.27211
XOCORF_0229_851_886	1065.55	0.34	3	109.84	0.13	3	0.103083	-3.27812
XOCORF_2731_1131_1164	139.14	0.33	4	14.27	0	1	0.102559	-3.28548
XOCORF_0804_235_268	28.71	0.37	3	2.94	0	1	0.102403	-3.28767
XOCORF_0994_1040_1071	636.37	0.36	3	64.67	0.78	3	0.101623	-3.2987
XOCORF_0305_156_191	872.28	0.08	3	88.56	0.37	3	0.101527	-3.30006
XOCORF_2214_189_222	174.31	0.23	3	17.61	0.44	3	0.101027	-3.30719
XOCORF_0297_1049_1082	164.38	0.66	3	16.56	0	1	0.100742	-3.31126
XOCORF_3302_585_620	410.89	0.21	3	40.78	0.41	3	0.099248	-3.33282
XOCORF_0681_486_518	181.03	0.14	3	17.65	0	1	0.0974977	-3.35849
XOCORF_1781_691_726	294.05	0.14	3	28.62	0.74	3	0.0973304	-3.36097
XOCORF_1731_298_330	190.66	0.22	3	18.52	0.79	2	0.0971363	-3.36385
XOCORF_2432_438_473	759.51	0.4	3	73.53	0.18	3	0.0968124	-3.36866
XOCORF_3071_1133_1166	298.59	0.2	3	28.9	0.43	3	0.0967882	-3.36902
XOCORF_3854_897_932	50.82	0.47	3	4.9	0	1	0.0964187	-3.37454
XOCORF_1280_39_68	145.12	0.47	3	13.72	0.81	3	0.0945424	-3.40289
XOCORF_3015_440_475	945.02	0	1	89.11	0	1	0.0942943	-3.40669
XOCORF_1432_9_44	98.48	0.44	3	9.26	0	1	0.0940292	-3.41075
XOCORF_2788_293_328	650.73	0.42	3	61	0.75	3	0.0937409	-3.41518
XOCORF_3437_2068_2102	127.86	0.29	3	11.98	0	1	0.0936962	-3.41587
XOCORF_1119_41_73	78.25	0.58	3	7.3	0	1	0.0932907	-3.42212
XOCORF_3760_776_811	179.94	0.03	3	16.66	0.02	2	0.0925864	-3.43306
XOCORF_2478_560_595	2427.21	0.15	3	220.88	0.2	3	0.0910016	-3.45796
XOCORF_4451_865_900	434.62	0.29	3	39.54	0	1	0.090976	-3.45837
XOCORF_2707_2236_2271	74.68	0.34	3	6.75	0	1	0.0903856	-3.46776
XOCORF_4674_411_440	354.22	0.47	2	31.75	0.19	2	0.0896336	-3.47982
XOCORF_3309_502_534	197.33	0.35	3	17.65	0.98	2	0.0894441	-3.48287
XOCORF_1893_224_254	468.01	0.66	4	41.83	0	1	0.0893784	-3.48393
XOCORF_1686_97_132	311.67	0.24	3	27.67	0.71	2	0.0887798	-3.49362
XOCORF_4240_147_183	76.31	0	1	6.75	0	1	0.088455	-3.49891
XOCORF_0118_467_496	183.15	0.21	3	16.06	0.45	2	0.0876877	-3.51148
XOCORF_4453_9_44	1747.41	0.18	3	153.12	0.12	3	0.0876268	-3.51248
XOCORF_0533_377_412	82.19	0.76	3	7.19	0	1	0.0874802	-3.5149
XOCORF_1546_64_93	272.07	0.2	3	23.75	0	1	0.0872937	-3.51798
XOCORF_2560_321_356	203.75	0.03	3	17.76	0	1	0.0871656	-3.5201
XOCORF_2805_2_33	475.75	0.16	3	41.18	0	1	0.0865581	-3.53019
XOCORF_0705_772_802	132.04	0.88	3	11.33	0	1	0.0858073	-3.54276
XOCORF_2538_470_505	769.01	0.47	3	64.64	0.56	3	0.0840561	-3.5725
XOCORF_0687_1841_1876	228.46	0.32	3	19.17	0	1	0.0839097	-3.57502
XOCORF_1807_17_52	210.65	0.28	3	17.65	0	1	0.0837883	-3.57711
XOCORF_0898_1804_1839	167.35	0.13	3	13.73	0	1	0.0820436	-3.60747
XOCORF_1831_702_737	561.82	0.57	3	45.86	0	1	0.0816276	-3.6148
XOCORF_0503_344_375	355.41	0.35	4	28.65	0.18	2	0.0806111	-3.63288
XOCORF_1701_388_423	168.92	0.47	3	13.18	0	1	0.0780251	-3.67992
XOCORF_2795_178_212	560.36	0.11	3	42.7	0.93	2	0.076201	-3.71405
XOCORF_3834_6_36	175.7	0.25	2	13.13	0.1	2	0.0747297	-3.74218
XOCORF_0495_814_849	266.43	0.43	3	19.88	0.66	2	0.0746162	-3.74437
XOCORF_2500_643_678	290.84	0.3	3	21.53	0.66	3	0.074027	-3.75581
XOCORF_2484_676_711	1936.38	0.14	3	143.08	0.25	2	0.0738905	-3.75847
XOCORF_1071_148_178	317.07	0	1	23.42	0	1	0.0738638	-3.75899
XOCORF_2212_213_248	476.05	0.63	3	34.86	0.86	3	0.0732276	-3.77147
XOCORF_4584_380_415	532.02	0.19	3	38.71	0.61	3	0.0727604	-3.7807
XOCORF_0764_165_200	422.76	0.25	3	30.61	0	1	0.0724051	-3.78776
XOCORF_3399_431_462	321.01	0.26	3	23.2	0.2	2	0.0722719	-3.79042
XOCORF_4201_65_100	786.7	0.28	3	56.68	0.19	3	0.0720478	-3.7949
XOCORF_1310_857_892	717.53	0.17	3	51.69	0.31	2	0.0720388	-3.79508
XOCORF_4193_99_131	795.93	0.06	2	57.19	0	1	0.0718531	-3.79881
XOCORF_1557_2855_2890	522.87	0.36	3	36.16	0.91	3	0.0691568	-3.85399
XOCORF_0466_78_107	159.9	0	1	10.78	0	1	0.0674171	-3.89074
XOCORF_1779_837_872	302.47	0.09	3	20.15	0.59	3	0.0666182	-3.90794
XOCORF_2480_3687_3717	163.77	0.36	3	10.78	0	1	0.065824	-3.92524
XOCORF_3512_217_252	885.61	0.61	3	57.88	0.36	3	0.0653561	-3.93553
XOCORF_4165_4_33	300.47	0.27	3	19.56	0.15	2	0.065098	-3.94124
XOCORF_4492_585_620	167.3	0.43	4	10.68	0	1	0.0638374	-3.96945
XOCORF_1015_213_248	247.38	0.03	4	15.66	0.63	4	0.0633034	-3.98157
XOCORF_3397_265_300	188.65	0.37	4	11.93	0.64	2	0.0632388	-3.98305
XOCORF_1400_159_191	256.56	0.12	3	15.9	0	1	0.0619738	-4.0122
XOCORF_1074_1595_1630	412.01	0.16	2	25.33	0.03	2	0.0614791	-4.02376
XOCORF_0484_58_92	196.24	0.18	3	11.98	0	1	0.0610477	-4.03392
XOCORF_1806_161_196	282	0.13	3	17	0.46	2	0.0602837	-4.05209
XOCORF_0282_1745_1780	413.25	0.5	3	24.62	0	1	0.0595765	-4.06911
XOCORF_2091_855_888	112.53	0.31	3	6.59	0.87	2	0.0585622	-4.09389
XOCORF_3416_9_44	196.15	0.48	4	11.44	0	1	0.0583227	-4.0998
XOCORF_4116_1118_1148	97.39	0	1	5.66	0	1	0.0581168	-4.1049
XOCORF_1330_763_795	226.03	0.91	3	13.07	0	1	0.0578242	-4.11218
XOCORF_1494_6_40	60.45	0.32	3	3.49	0	1	0.0577337	-4.11444
XOCORF_0818_625_654	176.8	0.38	3	10.13	0	1	0.0572964	-4.12541
XOCORF_1861_126_158	862.71	0	1	49.02	0	1	0.0568209	-4.13743
XOCORF_4211_1329_1364	53.78	0.25	2	3.05	0	1	0.0567125	-4.14019
XOCORF_1375_176_212	1215.57	0	1	68.85	0	1	0.0566401	-4.14203
XOCORF_1047_98_130	135.55	0	1	7.41	0	1	0.0546662	-4.19321
XOCORF_2769_180_212	295.32	0.3	3	15.8	0	1	0.0535013	-4.22428
XOCORF_2386_117_150	269.64	0.18	3	14.38	0	1	0.0533304	-4.2289
XOCORF_3380_47_78	195.69	0.14	3	10.13	0	1	0.0517655	-4.27186
XOCORF_0710_549_584	273.58	0.37	3	14.16	0.94	2	0.0517582	-4.27207
XOCORF_2509_336_366	181.94	0.44	3	9.37	0	1	0.0515005	-4.27927
XOCORF_0448_734_769	87.09	0.25	3	4.47	0	1	0.0513262	-4.28416
XOCORF_3308_185_220	212.59	0.17	3	10.89	0	1	0.0512254	-4.287
XOCORF_1002_699_728	961.07	0.78	3	49.02	0.72	3	0.0510056	-4.2932
XOCORF_3641_2239_2274	200.17	0.16	3	10.19	0.18	2	0.0509067	-4.296
XOCORF_2689_859_892	207.32	0.06	3	10.46	0	1	0.0504534	-4.3089
XOCORF_3539_132_161	250.29	0.14	2	12.52	0.05	2	0.050022	-4.32129
XOCORF_3613_1501_1532	96.36	0.12	3	4.79	0.5	2	0.0497094	-4.33034
XOCORF_2624_632_663	384.6	0.33	3	18.3	0.23	3	0.0475819	-4.39344
XOCORF_1201_169_204	2135.83	0.6	3	101.42	0.67	3	0.0474851	-4.39638
XOCORF_0738_517_552	104.24	0.15	3	4.9	0	1	0.0470069	-4.41098
XOCORF_2925_735_768	336.27	0.25	3	15.8	0	1	0.0469861	-4.41162
XOCORF_1905_443_477	135	0.34	4	6.21	0	1	0.046	-4.44222
XOCORF_3893_337_371	166.92	0.21	3	7.3	0	1	0.0437335	-4.51512
XOCORF_3725_366_401	191.03	0.09	3	8.06	0	1	0.0421923	-4.56688
XOCORF_0723_73_108	184.73	0.15	3	7.63	0	1	0.0413035	-4.59759
XOCORF_1313_97_132	439.81	0.88	2	18.08	0	1	0.0411087	-4.60441
XOCORF_4230_1542_1577	140.76	0.2	3	5.77	0	1	0.0409918	-4.60852
XOCORF_0011_65_100	418.64	0.19	3	16.67	0	1	0.0398194	-4.65038
XOCORF_0084_712_745	88.61	0.41	3	3.48	0.13	2	0.0392732	-4.67031
XOCORF_2320_188_222	831.46	0	1	32.57	0	1	0.0391721	-4.67403
XOCORF_0878_369_404	69.59	0.61	3	2.72	0	1	0.0390861	-4.6772
XOCORF_4639_476_511	240.39	0.45	3	9.37	0.09	2	0.0389783	-4.68118
XOCORF_1350_410_441	81.83	0.24	3	3.16	0	1	0.0386166	-4.69463
XOCORF_2436_784_819	313.52	0.23	2	12.09	0.27	2	0.0385621	-4.69667
XOCORF_2418_61_94	401.19	0.41	3	15.47	0	1	0.0385603	-4.69674
XOCORF_0855_801_836	244.08	0.37	3	9.26	0.35	2	0.0379384	-4.7202
XOCORF_3715_191_224	529.96	0.85	3	19.99	0.77	2	0.0377198	-4.72853
XOCORF_3499_633_668	280.06	0.12	3	10.46	0	1	0.0373491	-4.74278
XOCORF_0882_1561_1596	217.22	0.72	4	8.06	0	1	0.0371052	-4.75223
XOCORF_1917_66_95	142.75	0.33	3	5.23	0.15	2	0.0366375	-4.77054
XOCORF_4011_118_148	204.53	0.45	3	7.41	0	1	0.0362294	-4.7867
XOCORF_0279_394_429	171.89	0.53	3	6.1	0	1	0.0354878	-4.81653
XOCORF_1468_60_89	282.91	0	1	9.91	0	1	0.0350288	-4.83531
XOCORF_2097_85_120	65.47	0.62	3	2.29	0	1	0.0349779	-4.83741
XOCORF_3693_693_725	228.09	0.23	3	7.84	0.28	2	0.0343724	-4.86261
XOCORF_3828_91_121	244.45	0.44	3	8.06	0	1	0.032972	-4.92262
XOCORF_2784_146_177	3118.7	0.58	2	102.18	0	1	0.0327637	-4.93176
XOCORF_4434_1593_1628	422.27	0.28	3	13.29	0	1	0.0314728	-4.98975
XOCORF_4150_41_74	235.67	0	1	7.41	0	1	0.0314423	-4.99115
XOCORF_3540_201_234	337.66	0.38	3	10.57	0	1	0.0313037	-4.99752
XOCORF_3847_34_68	127.55	0.41	3	3.92	0	1	0.030733	-5.02407
XOCORF_0905_457_492	264.74	0.44	3	8.06	0	1	0.030445	-5.03765
XOCORF_2877_1100_1135	100.9	0.17	3	3.05	0	1	0.0302279	-5.04797
XOCORF_1348_2506_2537	212.83	0.18	3	6.43	0	1	0.0302119	-5.04874
XOCORF_3686_249_284	235.12	0.18	3	6.75	0.27	2	0.0287087	-5.12237
XOCORF_4511_104_139	132.76	0.32	3	3.7	0	1	0.0278698	-5.16515
XOCORF_2993_395_427	145.66	0.19	3	4.03	0.95	2	0.0276672	-5.17568
XOCORF_2343_350_381	606.94	0.89	3	16.34	0.39	2	0.0269219	-5.21507
XOCORF_3778_321_356	146.63	0	1	3.92	0	1	0.026734	-5.22518
XOCORF_1527_104_139	244.44	0.63	3	6.32	0	1	0.025855	-5.27341
XOCORF_3449_4038_4073	120.53	0.2	3	2.83	0	1	0.0234796	-5.41245
XOCORF_2069_567_602	193.03	0.17	3	4.47	0	1	0.023157	-5.43241
XOCORF_1752_1100_1135	147.85	0.81	3	3.27	0	1	0.022117	-5.4987
XOCORF_2299_453_488	160.14	0.69	3	3.49	0	1	0.0217934	-5.51996
XOCORF_2211_58_89	132.04	0.74	3	2.83	0	1	0.0214329	-5.54403
XOCORF_3081_3_35	95.03	0.23	3	1.96	0	1	0.0206251	-5.59946
XOCORF_3885_345_380	101.93	0.16	3	2.07	0	1	0.0203081	-5.6218
XOCORF_3570_1249_1284	312.62	0.02	2	6.1	0	1	0.0195125	-5.67946
XOCORF_1984_921_956	182.97	0.05	2	3.49	0	1	0.0190742	-5.71224
XOCORF_0107_201_233	320.52	0.35	3	5.77	0	1	0.018002	-5.7957
XOCORF_3427_24_56	329.42	0	1	5.88	0	1	0.0178496	-5.80797
XOCORF_2149_31_66	573.93	0.21	3	10.07	0.19	2	0.0175457	-5.83274
XOCORF_1433_81_116	225.91	0.86	3	3.7	0	1	0.0163782	-5.93208
XOCORF_4185_808_843	1186.99	0.15	3	18.85	0	1	0.0158805	-5.9766
XOCORF_2823_49_84	406.28	0	1	5.88	0	1	0.0144728	-6.11051
XOCORF_1680_325_360	166.8	0.32	3	2.4	0	1	0.0143885	-6.11894
XOCORF_3708_248_281	79.16	0.44	3	1.09	0	1	0.0137696	-6.18237
XOCORF_3029_65_100	495.63	0.48	4	6.54	0	1	0.0131953	-6.24383
XOCORF_0167_670_705	486.35	0.1	3	6.37	0.59	2	0.0130976	-6.25456
XOCORF_1606_1305_1340	295.81	0.42	3	3.59	0.06	2	0.0121362	-6.36454
XOCORF_2315_247_281	608.45	0.59	3	7.08	0	1	0.0116361	-6.42525
XOCORF_3324_82_116	236.39	0	1	2.72	0	1	0.0115064	-6.44142
XOCORF_3155_275_310	57.96	0.34	3	0.65	0	1	0.0112146	-6.47847
XOCORF_0765_903_938	570.66	0.61	3	5.66	0	1	0.00991834	-6.65569
XOCORF_2641_2_34	289.39	0.12	3	2.72	0	1	0.00939908	-6.73326
XOCORF_2336_2875_2910	231.61	0.14	3	1.96	0	1	0.0084625	-6.8847
XOCORF_4417_572_603	50.33	0.37	3	0.38	0.42	2	0.00755017	-7.04928
XOCORF_4167_161_196	197.27	0.33	3	1.42	0	1	0.00719826	-7.11814
XOCORF_4432_49_84	2003.42	0.1	3	13.62	0.41	3	0.00679837	-7.20059
XOCORF_4539_505_540	122.71	0.2	3	0.76	0	1	0.00619346	-7.33504
XOCORF_3442_68_100	219.49	0.41	3	1.31	0	1	0.00596838	-7.38844
XOCORF_4504_129_164	134.4	0.29	3	0.76	0	1	0.00565476	-7.46632
XOCORF_2577_1207_1236	104.66	0	1	0.54	0	1	0.00515956	-7.59854
XOCORF_2038_331_366	122.4	0.39	3	0.44	0	1	0.00359477	-8.11988
XOCORF_3804_33_63	208.96	0	1	0.54	0	1	0.00258423	-8.59605
XOCORF_1380_271_306	298.59	0.3	3	0.49	0.78	2	0.00164105	-9.25117
XOCORF_0446_1153_1184	74.56	0.23	3	0.11	0	1	0.00147532	-9.40475
XOCORF_0420_329_364	329.24	0	1	0.44	0	1	0.00133641	-9.54742

## Sheet: RS105_+RX_0504
gene name	RS105_0504	cv1	rep1	+RX_0504	cv2	rep2	rate(+RX/RS105)	log(+RX/RS105)
XOCORF_1632_1010_1045	0.36	0	1	664.57	0.17	3	1846.03	10.8502
XOCORF_3599_545_580	0.36	0	1	661.45	0.28	3	1837.36	10.8434
XOCORF_1245_97_132	0.36	0	1	639.28	0.69	3	1775.78	10.7942
XOCORF_1004_13_48	0.55	0	1	811.36	0	1	1475.2	10.5267
XOCORF_3601_904_939	0.36	0	1	481.88	0.29	3	1338.56	10.3865
XOCORF_0065_609_644	0.36	0	1	475.94	0.23	3	1322.06	10.3686
XOCORF_4035_737_772	1.91	0.62	2	2435.01	0.82	2	1274.87	10.3161
XOCORF_0860_1591_1626	1.09	0	1	1137.4	0.98	3	1043.49	10.0272
XOCORF_4128_17_52	0.73	0	1	697.99	0	1	956.151	9.90109
XOCORF_2293_2215_2246	0.91	0	1	718.91	0.16	3	790.011	9.62573
XOCORF_2654_878_913	1.09	0	1	721.1	0.04	3	661.56	9.36973
XOCORF_3595_213_247	0.91	0	1	552.77	0.25	3	607.44	9.2466
XOCORF_2321_1537_1572	1.27	0	1	750.77	0.24	3	591.157	9.2074
XOCORF_1531_9_44	0.91	0	1	526.85	0.49	3	578.956	9.17731
XOCORF_4557_1107_1142	0.73	0	1	393.5	0.59	4	539.041	9.07425
XOCORF_2085_209_244	0.73	0	1	392.87	0.59	3	538.178	9.07194
XOCORF_4261_1174_1204	0.55	0	1	285.75	0.25	3	519.545	9.02111
XOCORF_2027_465_497	1.27	0	1	596.18	0.08	3	469.433	8.87478
XOCORF_2888_709_741	1.82	0	1	833.84	0.14	3	458.154	8.83969
XOCORF_4588_1798_1833	1.45	0	1	611.48	0.38	3	421.71	8.72011
XOCORF_2664_456_488	1.27	0	1	519.35	0.21	3	408.937	8.67573
XOCORF_0709_33_68	1.45	0	1	574.95	0.23	3	396.517	8.63124
XOCORF_2681_367_399	1.27	0	1	494.37	0.69	3	389.268	8.60462
XOCORF_3864_1291_1326	0.73	0	1	248.28	0.35	3	340.11	8.40986
XOCORF_0148_1732_1767	1.09	0	1	356.02	0.2	3	326.624	8.35149
XOCORF_0807_35_67	1.09	0	1	321.98	0.4	3	295.394	8.2065
XOCORF_2510_147_179	1.45	0	1	427.54	0.36	3	294.855	8.20386
XOCORF_1204_161_196	1.27	0	1	367.58	0.23	3	289.433	8.17709
XOCORF_0185_31_60	1.45	0	1	395.68	0.42	3	272.883	8.09214
XOCORF_4155_1928_1958	2.36	0	1	621.48	0.14	3	263.339	8.04078
XOCORF_2511_1437_1470	1.64	0	1	431.29	0.22	3	262.982	8.03882
XOCORF_2208_566_598	1.64	0	1	425.35	0.33	3	259.36	8.01881
XOCORF_0590_180_209	2.18	0	1	540.59	0.18	3	247.977	7.95406
XOCORF_3017_692_727	2.54	0	1	611.48	0.48	3	240.74	7.91133
XOCORF_2278_139_174	2.46	0.77	2	529.12	0.54	4	215.089	7.74879
XOCORF_1211_729_764	2	0	1	428.16	0.33	3	214.08	7.74201
XOCORF_2035_489_524	2	0	1	426.76	0.56	4	213.38	7.73728
XOCORF_0983_953_988	1.27	0	1	265.46	0.29	3	209.024	7.70752
XOCORF_2617_153_188	2.91	0	1	605.7	0.67	2	208.144	7.70144
XOCORF_1345_801_836	3.82	0	1	794.49	0	1	207.982	7.70031
XOCORF_3935_231_266	2.91	0	1	595.87	0.32	3	204.766	7.67783
XOCORF_0493_475_507	1.45	0	1	292.08	0.51	4	201.434	7.65417
XOCORF_2205_659_694	2.91	0	1	576.19	0.59	4	198.003	7.62938
XOCORF_1056_9_44	2.73	0	1	503.12	0	1	184.293	7.52586
XOCORF_0666_2208_2243	3.63	0	1	661.14	0.1	3	182.132	7.50884
XOCORF_2107_339_373	1.27	0	1	229.23	0.26	3	180.496	7.49582
XOCORF_4569_885_920	3.09	0	1	549.33	0.29	3	177.777	7.47392
XOCORF_1489_114_147	2.18	0.17	2	386.32	0.08	3	177.211	7.46932
XOCORF_2657_472_504	3.45	0	1	596.8	0.2	3	172.986	7.43451
XOCORF_0596_771_806	4.91	0	1	845.71	0.15	3	172.242	7.4283
XOCORF_0263_165_200	2.91	0	1	481.57	0.54	3	165.488	7.37058
XOCORF_2703_162_191	3.21	0.95	3	519.36	0.37	3	161.794	7.33802
XOCORF_2898_209_244	6.36	0	1	973.44	0.24	3	153.057	7.25792
XOCORF_2394_1859_1894	4.82	0.55	2	730.47	0.13	3	151.55	7.24365
XOCORF_2151_721_754	4.18	0	1	631.47	0.33	2	151.069	7.23907
XOCORF_1452_441_476	3.09	0	1	458.77	0.58	3	148.469	7.21402
XOCORF_4293_871_905	3.27	0	1	484.38	0.23	3	148.128	7.2107
XOCORF_0452_17_52	2.36	0	1	344.78	0	1	146.093	7.19075
XOCORF_3197_1063_1098	3.63	0.8	2	518.42	0.03	3	142.815	7.15801
XOCORF_0631_71_106	7.45	0	1	1041.83	0	1	139.843	7.12766
XOCORF_0897_529_564	5.81	0	1	803.55	0.26	3	138.305	7.11171
XOCORF_0376_1306_1341	4.36	0	1	589.62	0.32	3	135.234	7.07931
XOCORF_3962_265_300	6.72	0	1	899.11	0.32	3	133.796	7.06389
XOCORF_3434_289_324	2.73	0	1	364.77	0.22	3	133.615	7.06194
XOCORF_1542_12_45	2.73	0	1	362.12	0.26	2	132.645	7.05142
XOCORF_4182_2_37	2.54	0	1	332.29	0.44	3	130.823	7.03147
XOCORF_0923_1039_1074	4	0	1	515.92	0.26	3	128.98	7.011
XOCORF_0792_16_45	5.27	0	1	649.27	0	1	123.201	6.94487
XOCORF_4229_471_505	6.24	0.52	3	754.83	0.28	3	120.966	6.91846
XOCORF_3362_81_116	7.09	0	1	848.83	0	1	119.722	6.90355
XOCORF_2179_1121_1156	4.72	0	1	563.7	0.26	3	119.428	6.9
XOCORF_4443_139_174	3.45	0	1	409.74	0.51	3	118.765	6.89197
XOCORF_1428_633_668	5.09	0	1	580.57	0.37	3	114.061	6.83366
XOCORF_1953_37_66	1.64	0	1	185.51	0	1	113.116	6.82166
XOCORF_4131_723_752	6.9	0	1	758.89	0	1	109.984	6.78115
XOCORF_3852_421_456	17.81	0	1	1958.12	1.14	3	109.945	6.78064
XOCORF_4564_491_525	3.63	0	1	380.07	0.29	3	104.702	6.71015
XOCORF_1140_1120_1155	10.9	0	1	1091.49	0.33	3	100.137	6.64583
XOCORF_4423_33_68	7.27	0	1	712.98	0.32	3	98.0715	6.61576
XOCORF_2592_1974_2009	7.99	0	1	760.77	0.33	3	95.2153	6.57312
XOCORF_3404_2274_2309	7.09	0	1	669.26	0.41	3	94.3949	6.56064
XOCORF_4291_109_140	2.73	0	1	256.48	0.21	4	93.9487	6.5538
XOCORF_4673_808_843	4.91	0	1	460.64	0.38	3	93.8167	6.55177
XOCORF_2512_863_898	7.27	0	1	680.19	0	1	93.5612	6.54784
XOCORF_2423_591_626	9.27	0.69	2	865.38	0.13	3	93.3528	6.54462
XOCORF_1225_2907_2942	3.54	0.54	2	325.57	0.21	4	91.9689	6.52307
XOCORF_3991_371_405	3.63	0	1	332.13	0.11	2	91.4959	6.51563
XOCORF_4104_1483_1518	6.54	0	1	571.2	0.13	3	87.3394	6.44856
XOCORF_1485_291_326	6.18	0	1	528.1	0.22	3	85.4531	6.41706
XOCORF_1622_105_135	5.09	0	1	432.54	0.23	3	84.9784	6.40902
XOCORF_4599_345_380	7.18	0.32	2	604.3	0.35	3	84.1643	6.39514
XOCORF_0691_1601_1636	10.36	0	1	866.32	0.24	3	83.6216	6.3858
XOCORF_3258_101_136	11.87	0.65	3	982.81	0.61	3	82.7978	6.37152
XOCORF_0154_916_951	7.18	0.16	2	589.63	0.25	3	82.1212	6.35968
XOCORF_2801_101_133	6.18	0	1	496.56	0	1	80.3495	6.32822
XOCORF_2954_281_316	6.18	0	1	492.18	0.22	3	79.6408	6.31544
XOCORF_3787_240_273	6.9	0	1	543.09	0.3	3	78.7087	6.29845
XOCORF_3771_1065_1099	5	0.24	2	392.09	0.39	4	78.418	6.29311
XOCORF_1189_8_39	4.91	0	1	384.75	0.38	3	78.3605	6.29205
XOCORF_3896_398_433	8.9	0	1	693.62	0.49	3	77.9348	6.2842
XOCORF_1492_260_290	5.54	0.15	2	430.66	0.06	3	77.7365	6.28052
XOCORF_1172_517_552	11.27	0	1	861.95	0.37	3	76.4818	6.25704
XOCORF_1848_77_112	8.36	0	1	633.34	0	1	75.7584	6.24333
XOCORF_3421_934_969	11.27	0	1	853.52	0.35	3	75.7338	6.24287
XOCORF_0406_105_140	5.63	0	1	426.29	0	1	75.7176	6.24256
XOCORF_4428_19_50	4.91	0	1	371.25	0.33	4	75.611	6.24052
XOCORF_3140_394_429	11.08	0	1	825.1	0.29	3	74.4675	6.21854
XOCORF_0375_653_688	8.18	0	1	598.99	0.16	3	73.2262	6.19429
XOCORF_2089_824_859	10.27	0.43	2	739.84	0.27	3	72.0389	6.17071
XOCORF_4587_115_150	8.63	0.18	2	618.04	0.38	3	71.6153	6.1622
XOCORF_3557_97_128	3.82	0	1	272.33	0.05	3	71.2906	6.15564
XOCORF_2375_1023_1058	9.63	0	1	685.34	0.3	4	71.1672	6.15314
XOCORF_2694_89_122	3.81	0.38	2	270.45	0.07	3	70.9843	6.14943
XOCORF_3736_139_171	11.33	0.64	3	801.36	0.49	3	70.729	6.14423
XOCORF_3024_638_673	8.36	0.7	2	584	0.25	3	69.8565	6.12632
XOCORF_0879_201_235	4.54	0	1	314.17	0.26	3	69.2004	6.11271
XOCORF_1198_2109_2144	6.18	0	1	427.54	0.51	3	69.1812	6.11231
XOCORF_1066_337_372	3.82	0	1	262.64	0.06	3	68.7539	6.10337
XOCORF_2271_115_146	8.36	0	1	574.01	0.38	3	68.6615	6.10143
XOCORF_0367_1091_1123	6.99	0.33	2	477.82	0.33	3	68.3577	6.09503
XOCORF_0044_531_561	5.45	0	1	370.39	0.21	3	67.9615	6.08665
XOCORF_2167_713_748	7.09	0	1	479.23	0.22	2	67.5924	6.07879
XOCORF_3223_5_39	17.53	0.95	2	1158.32	0.28	3	66.0764	6.04606
XOCORF_0838_1103_1138	8.63	0.77	2	569.16	0.24	2	65.9513	6.04333
XOCORF_4436_299_332	9.63	0	1	628.2	0.45	2	65.2336	6.02754
XOCORF_1200_41_73	11.27	0	1	726.1	0.24	3	64.4277	6.00961
XOCORF_0724_9_44	2.36	0	1	151.15	0.09	3	64.0466	6.00105
XOCORF_0834_101_136	6.18	0	1	394.44	0.06	2	63.8252	5.99606
XOCORF_3983_547_580	7.63	0	1	484.84	0.28	2	63.5439	5.98968
XOCORF_2651_58_90	5.63	0	1	357.27	0.22	3	63.4583	5.98774
XOCORF_3374_259_292	9.63	0	1	607.43	0.56	3	63.0768	5.97904
XOCORF_4575_316_351	13.54	0.15	2	852.58	0.21	3	62.9675	5.97654
XOCORF_1679_3076_3110	10.9	0	1	681.44	0.12	3	62.5174	5.96619
XOCORF_3019_1098_1133	7.09	0	1	440.03	0.11	3	62.0635	5.95567
XOCORF_2297_2622_2651	6.36	0.29	2	387.25	0.13	3	60.8884	5.92809
XOCORF_0377_559_592	12.17	0.64	2	721.73	0.13	3	59.304	5.89006
XOCORF_2891_588_623	4.54	0	1	267.64	0.45	3	58.9515	5.88146
XOCORF_2924_590_625	11.45	0	1	671.29	0.01	2	58.6279	5.87352
XOCORF_1664_31_65	15.26	0	1	892.87	0.37	3	58.5105	5.87062
XOCORF_0135_4434_4466	9.45	0.4	2	536.22	0.33	3	56.7429	5.82637
XOCORF_2006_41_76	9.63	0	1	544.34	0	1	56.5254	5.82083
XOCORF_1192_61_94	10.9	0	1	614.61	0	1	56.3862	5.81727
XOCORF_3065_836_871	21.08	0.55	3	1187.99	0.08	3	56.3563	5.8165
XOCORF_2411_241_276	12.36	0	1	688.31	0.21	3	55.6885	5.79931
XOCORF_4360_137_171	9.27	0	1	511.55	0.12	3	55.1834	5.78616
XOCORF_0160_670_701	4.54	0	1	249.21	0.29	3	54.8921	5.77853
XOCORF_3913_49_79	13.81	0	1	757.02	0	1	54.8168	5.77655
XOCORF_3475_468_501	9.27	0	1	506.86	0.41	3	54.6775	5.77287
XOCORF_1164_1381_1416	10.45	0.55	2	569.87	0.5	4	54.533	5.76906
XOCORF_2276_49_79	13.63	0	1	742.96	0	1	54.5092	5.76843
XOCORF_4444_1036_1071	9.45	0	1	514.59	0.44	4	54.454	5.76697
XOCORF_1073_76_109	11.08	0	1	600.55	0	1	54.2013	5.76025
XOCORF_0221_136_166	8.81	0.48	2	475.63	0.47	3	53.9875	5.75455
XOCORF_3643_175_204	13.26	0	1	715.17	0.28	3	53.9344	5.75313
XOCORF_1114_1444_1478	13.45	0	1	721.41	0.16	3	53.6364	5.74514
XOCORF_3147_385_420	8.9	0	1	474.38	0.38	3	53.3011	5.73609
XOCORF_1595_142_177	8.72	0.56	2	461.19	0.43	4	52.8888	5.72489
XOCORF_4500_3604_3639	10.18	0	1	538.25	0.33	2	52.8733	5.72447
XOCORF_1274_2829_2864	18.27	0.38	2	960.95	0.23	3	52.5972	5.71691
XOCORF_0585_438_473	11.45	0	1	598.36	0.56	3	52.2585	5.70759
XOCORF_4292_114_143	8.36	0	1	435.97	0.64	3	52.1495	5.70458
XOCORF_0962_54_84	6.9	0	1	355.09	0	1	51.4623	5.68544
XOCORF_2507_2427_2462	9.27	0.27	2	474.38	0.42	3	51.1737	5.67733
XOCORF_0157_1428_1463	13.9	0.8	2	709.86	0.2	3	51.0691	5.67438
XOCORF_1512_241_276	13.26	0.08	2	673.94	0.1	3	50.825	5.66747
XOCORF_2751_227_262	9.51	0.88	3	483.13	0.25	3	50.8023	5.66682
XOCORF_4175_657_687	9.63	0	1	488.13	0	1	50.6885	5.66359
XOCORF_2716_177_212	8.36	0	1	422.85	0.31	3	50.5801	5.6605
XOCORF_1732_49_84	51.42	0	1	2593.34	1.09	3	50.4345	5.65634
XOCORF_3514_197_232	7.99	0	1	402.87	0.4	3	50.4218	5.65598
XOCORF_0395_79_109	18.35	0	1	918.16	0	1	50.036	5.64489
XOCORF_2756_622_654	12.99	0.41	2	645.84	0.27	3	49.7182	5.6357
XOCORF_2524_237_266	4.63	0.33	2	230.17	0.02	3	49.7127	5.63554
XOCORF_4619_390_420	10.72	0	1	522.79	0	1	48.7677	5.60785
XOCORF_2209_134_164	6.72	0	1	321.36	0.43	2	47.8214	5.57959
XOCORF_1276_200_233	8.18	0	1	391	0.35	3	47.7995	5.57892
XOCORF_0292_25_60	5.81	0	1	277.63	0.13	3	47.7849	5.57848
XOCORF_1815_413_442	11.27	0	1	535.91	0.37	3	47.5519	5.57143
XOCORF_2977_1326_1361	17.26	0	1	819.48	0.07	3	47.4786	5.5692
XOCORF_1935_2181_2214	8.18	0	1	385.69	0.19	3	47.1504	5.5592
XOCORF_3969_551_586	14.99	0.62	2	706.42	0.23	3	47.1261	5.55845
XOCORF_3706_173_203	6.72	0	1	314.17	0.38	3	46.7515	5.54694
XOCORF_2800_1059_1094	11.63	0	1	543.71	0.58	3	46.7506	5.54691
XOCORF_1696_374_403	14.26	0.76	2	662.7	0.13	3	46.4727	5.53831
XOCORF_2189_678_713	14.17	0	1	653.33	0.35	3	46.1066	5.5269
XOCORF_4379_620_650	11.81	0	1	544.34	0	1	46.0914	5.52643
XOCORF_3424_561_596	21.72	0.26	2	1001.08	0.6	2	46.0902	5.52639
XOCORF_3932_241_273	25.71	0.26	2	1180.81	0.13	3	45.928	5.5213
XOCORF_0143_2262_2297	17.81	0.41	2	815.73	0.4	3	45.8018	5.51733
XOCORF_2335_1342_1377	10.9	0	1	499.06	0.27	3	45.7853	5.51681
XOCORF_4652_630_665	17.26	0.87	2	783.25	0.15	3	45.3795	5.50397
XOCORF_1541_787_822	15.08	0	1	678.32	0.13	3	44.9814	5.49126
XOCORF_0248_98_130	15.44	0	1	689.56	0	1	44.6606	5.48093
XOCORF_3083_722_757	34.28	0.52	3	1523.16	1.26	4	44.4329	5.47356
XOCORF_3882_265_300	17.62	0	1	776.38	0.35	3	44.0624	5.46148
XOCORF_4316_346_381	16.17	0	1	712.35	0.4	3	44.0538	5.46119
XOCORF_0675_846_878	11.08	0.1	2	486.88	0.43	3	43.9422	5.45754
XOCORF_2698_144_175	9.81	0	1	429.72	0.4	3	43.8043	5.453
XOCORF_0641_241_276	13.08	0	1	571.82	0.13	3	43.7171	5.45013
XOCORF_2717_421_456	4.72	0	1	204.55	0.41	3	43.3369	5.43752
XOCORF_3926_262_297	15.26	0	1	654.89	0	1	42.9155	5.42343
XOCORF_4465_1393_1428	11.27	0	1	483.13	0.1	3	42.8687	5.42185
XOCORF_0828_417_449	7.99	0	1	341.34	0.26	3	42.7209	5.41687
XOCORF_2108_301_336	7.81	0	1	333.54	0.23	4	42.7068	5.41639
XOCORF_4191_1716_1748	10.84	0.55	3	461.89	0.23	3	42.6098	5.41311
XOCORF_1742_105_140	9.63	0	1	409.74	0.03	3	42.5483	5.41103
XOCORF_0475.1_267_298	6.18	0	1	259.52	0	1	41.9935	5.3921
XOCORF_0311_282_315	15.08	0	1	632.72	0.46	3	41.9576	5.39086
XOCORF_0883_86_119	5.27	0	1	221.11	0	1	41.9564	5.39082
XOCORF_0227_186_218	7.99	0	1	333.22	0.37	3	41.7046	5.38214
XOCORF_2466_947_981	6.36	0	1	264.52	0.49	3	41.5912	5.37821
XOCORF_1444_961_994	16.35	0	1	678.63	0.46	3	41.5064	5.37526
XOCORF_1144_174_207	6.54	0	1	271.08	0.19	3	41.4495	5.37328
XOCORF_0696_103_138	6.9	0	1	285.29	0.13	2	41.3464	5.36969
XOCORF_1982_75_110	12.72	0	1	524.66	0	1	41.2469	5.36621
XOCORF_0632_61_96	9.99	0.64	2	403.18	0.23	3	40.3584	5.3348
XOCORF_2082_80_111	16.08	0.5	2	648.96	0.19	3	40.3582	5.33479
XOCORF_1845_361_396	17.72	0.31	2	712.51	0.42	2	40.2094	5.32946
XOCORF_0488_40_70	15.63	0	1	624.91	0	1	39.9814	5.32126
XOCORF_1724_317_347	15.08	0	1	602.74	0.13	3	39.9695	5.32083
XOCORF_2916_50_81	5.63	0	1	224.86	0	1	39.9396	5.31975
XOCORF_2392_484_519	27.86	0.55	3	1111.48	0.14	3	39.8952	5.31814
XOCORF_3466_152_187	20.53	0.42	2	808.55	0.12	3	39.3838	5.29953
XOCORF_4161_299_334	7.81	0	1	305.66	0.17	4	39.137	5.29046
XOCORF_1946_2360_2395	12.54	0	1	488.75	0.12	3	38.9753	5.28449
XOCORF_1795_106_140	18.53	0	1	722.04	0.21	3	38.966	5.28414
XOCORF_3538_2474_2503	18.11	0.52	3	704.86	0.35	3	38.921	5.28248
XOCORF_3184_449_484	27.01	0.75	3	1044.96	0.17	3	38.6879	5.27381
XOCORF_2779_421_456	12.36	0.37	2	478.13	0.39	3	38.6837	5.27365
XOCORF_1143_417_452	21.45	0.53	2	827.59	0.17	3	38.5823	5.26987
XOCORF_1397_227_257	6.18	0	1	233.91	0.2	3	37.8495	5.2422
XOCORF_1864_143_176	8.18	0	1	307.62	0.12	3	37.6064	5.2329
XOCORF_4014_17_52	31.62	0	1	1186.59	0.12	2	37.5266	5.22984
XOCORF_1621_350_382	8.54	0	1	319.79	0.05	3	37.4461	5.22674
XOCORF_3084_321_356	24.44	0.07	2	913.79	0.15	3	37.3891	5.22455
XOCORF_0806_445_479	16.17	0	1	603.36	0.28	3	37.3135	5.22163
XOCORF_3372_793_828	21.62	0	1	805.73	0.11	3	37.2678	5.21986
XOCORF_3003_309_344	5.45	0	1	202.37	0.23	3	37.1321	5.2146
XOCORF_3694_20_49	10.72	0	1	397.56	0.55	3	37.0858	5.2128
XOCORF_0552_1685_1720	20.45	0.81	2	751.71	0.28	3	36.7584	5.2
XOCORF_3270_1225_1260	13.54	0.25	2	497.18	0.72	3	36.7194	5.19847
XOCORF_3728_484_517	16.81	0.45	2	615.86	0.35	3	36.6365	5.19521
XOCORF_3851_767_802	9.27	0.63	2	337.91	0.61	3	36.452	5.18793
XOCORF_3667_225_260	18.17	0	1	661.92	0.55	2	36.4293	5.18703
XOCORF_3630_1385_1420	23.44	0.44	2	853.52	0.4	3	36.413	5.18638
XOCORF_0142_161_196	8.9	0	1	322.92	0.22	3	36.2831	5.18123
XOCORF_1446_72_105	8.18	0	1	295.12	0	1	36.0782	5.17306
XOCORF_1811_65_100	17.9	0.83	2	641.78	0.44	3	35.8536	5.16405
XOCORF_3431_177_212	11.63	0	1	416.92	0.4	3	35.8487	5.16385
XOCORF_4579_763_798	15.08	0	1	534.34	0.4	3	35.4337	5.14705
XOCORF_1912_1266_1301	21.08	0.09	2	745.77	0.26	3	35.3781	5.14478
XOCORF_4235_273_308	21.81	0.07	2	768.26	0.21	3	35.2251	5.13853
XOCORF_2631_417_452	10.72	0	1	377.26	0.45	3	35.1922	5.13718
XOCORF_2975_429_460	13.26	0	1	465.95	0.17	3	35.1395	5.13502
XOCORF_3615_2660_2695	14.81	0.91	2	514.67	0.28	3	34.7515	5.119
XOCORF_0192_283_315	12.54	0.07	2	435.03	0.46	3	34.6914	5.11651
XOCORF_3954_1670_1705	15.26	0.45	3	529.35	0.38	4	34.6887	5.1164
XOCORF_2420_24_54	7.99	0	1	274.51	0.24	3	34.3567	5.10252
XOCORF_3128_529_564	19.26	0	1	659.89	0.19	3	34.2622	5.09855
XOCORF_1263_1143_1176	11.81	0	1	402.4	0.29	4	34.0728	5.09055
XOCORF_2875_213_244	33.8	0.52	3	1148.64	0.16	3	33.9834	5.08676
XOCORF_0664_281_316	10.54	0	1	355.71	0.24	3	33.7486	5.07675
XOCORF_4208_517_547	13.26	0	1	445.65	0.3	3	33.6086	5.07076
XOCORF_1989_962_997	10.54	0	1	350.71	0.37	3	33.2742	5.05633
XOCORF_2531_983_1018	25.62	0.78	2	851.96	0.16	3	33.2537	5.05544
XOCORF_1944_1301_1334	6.54	0	1	217.36	0.13	3	33.2355	5.05465
XOCORF_0269_37_72	8.9	0	1	295.36	0.32	4	33.1865	5.05253
XOCORF_0823_1738_1773	21.62	0	1	717.04	0.28	3	33.1656	5.05162
XOCORF_3201_1248_1283	18.9	0	1	626.47	0.16	3	33.1466	5.05079
XOCORF_2359_583_618	15.26	0.36	2	503.12	0.15	3	32.9699	5.04308
XOCORF_1209_33_68	38.34	0	1	1258.26	0	1	32.8185	5.03644
XOCORF_3567_584_619	13.45	0	1	441.28	0.37	3	32.8089	5.03602
XOCORF_0456_2_34	14.17	0.74	3	462.83	0.11	3	32.6627	5.02957
XOCORF_3425_919_954	25.08	0.64	2	817.6	0.32	3	32.5997	5.02679
XOCORF_1106_6_39	25.9	0.1	2	841.02	0.05	3	32.4718	5.02112
XOCORF_1770_33_68	30.65	0.36	3	994.99	0.23	3	32.463	5.02072
XOCORF_1549_1614_1647	16.54	0.85	2	534.03	0.29	3	32.2872	5.01289
XOCORF_3530_129_164	11.08	0.39	2	356.96	0.3	3	32.2166	5.00973
XOCORF_3961_203_237	17.9	0.98	2	576.51	0.14	3	32.2073	5.00931
XOCORF_1236_116_146	12.54	0	1	403.8	0	1	32.201	5.00903
XOCORF_0339_498_531	19.08	0	1	613.04	0.34	3	32.13	5.00585
XOCORF_2022_135_169	8.36	0	1	268.58	0.31	3	32.1268	5.00571
XOCORF_1570_3017_3046	17.08	0	1	548.09	0.04	2	32.0896	5.00403
XOCORF_0014_593_628	21.44	0	1	688	0.53	3	32.0896	5.00403
XOCORF_2596_442_477	27.26	0	1	874.75	0.11	3	32.0891	5.00401
XOCORF_1072_97_132	17.93	0.33	3	573.69	0.1	3	31.9961	4.99982
XOCORF_0569_81_116	17.02	0.7	3	541.22	0.55	3	31.7991	4.99091
XOCORF_3907_397_432	15.18	0.23	2	482.5	0.44	3	31.7852	4.99029
XOCORF_3692_135_167	15.26	0	1	483.44	0.4	3	31.6802	4.98551
XOCORF_2113_69_104	25.98	0	1	818.85	0	1	31.5185	4.97813
XOCORF_3815_816_851	17.81	0	1	560.27	0.3	3	31.4582	4.97536
XOCORF_1214_213_246	11.18	0.76	2	351.65	0.43	3	31.4535	4.97515
XOCORF_1304_241_276	28.16	0	1	880.68	0.29	3	31.2741	4.9669
XOCORF_0275_273_308	30.44	0.41	2	948.46	0.53	3	31.1583	4.96155
XOCORF_3000_201_236	18.9	0	1	584.63	0.76	3	30.9328	4.95107
XOCORF_2818_530_563	13.9	0.23	2	428.79	0.37	3	30.8482	4.94711
XOCORF_4553_341_373	22.53	0	1	692.37	0.5	3	30.731	4.94162
XOCORF_0759_481_516	6.54	0	1	200.18	0.23	3	30.6086	4.93586
XOCORF_0801_14_43	15.99	0	1	486.25	0.07	3	30.4096	4.92646
XOCORF_2031_799_834	31.62	0	1	955.33	0.14	3	30.2128	4.91709
XOCORF_1968_295_330	12.54	0	1	374.45	0.42	3	29.8604	4.90016
XOCORF_4142_507_541	18.72	0.04	2	558.39	0.11	3	29.8285	4.89862
XOCORF_0727_511_546	24.44	0.03	2	727.35	0.08	3	29.7606	4.89533
XOCORF_1911_1116_1148	9.99	0	1	296.76	0.58	4	29.7057	4.89267
XOCORF_1120_37_72	19.81	0	1	587.75	0.42	3	29.6694	4.8909
XOCORF_2785_584_617	28.04	0.25	3	826.97	0.21	3	29.4925	4.88228
XOCORF_3225_261_296	30.4	0.3	3	894.74	0.25	3	29.4322	4.87933
XOCORF_2137_4_38	13.08	0	1	383.19	0.27	4	29.2959	4.87263
XOCORF_1881_225_260	8.9	0	1	259.76	0.36	4	29.1865	4.86723
XOCORF_1505_390_426	18.72	0.88	2	543.4	0.23	3	29.0278	4.85936
XOCORF_4098_675_706	9.45	0	1	272.01	0.16	3	28.7841	4.8472
XOCORF_1816_825_860	16.35	0	1	465.64	0.17	3	28.4795	4.83185
XOCORF_4287_1132_1167	17.81	0	1	506.55	0.12	3	28.4419	4.82995
XOCORF_3080_687_719	12.29	0.59	3	349.46	0.16	3	28.4345	4.82957
XOCORF_0711_528_559	19.81	0.75	2	563.08	0.54	3	28.424	4.82904
XOCORF_1028_115_145	6.9	0	1	195.81	0	1	28.3783	4.82671
XOCORF_1554_561_596	23.8	0.68	2	672.38	0.38	3	28.2513	4.82024
XOCORF_0290_417_452	18.17	0.64	2	512.8	0.09	3	28.2223	4.81877
XOCORF_1934_81_115	18.9	0	1	531.53	0.52	3	28.1233	4.81369
XOCORF_3074_617_652	25.98	0.62	2	728.91	0.15	3	28.0566	4.81027
XOCORF_3098_431_466	28.04	0.55	3	786.37	0.07	3	28.0446	4.80965
XOCORF_0699_3_32	42.15	0	1	1181.43	0	1	28.0292	4.80886
XOCORF_1887_112_147	6.36	0	1	177.07	0.34	2	27.8412	4.79915
XOCORF_3995_161_196	19.81	0	1	549.96	0.5	3	27.7617	4.79503
XOCORF_2929_81_116	16.54	0.49	2	459.08	0.34	3	27.7557	4.79471
XOCORF_1631_128_161	27.35	0.35	2	757.25	0.66	4	27.6874	4.79116
XOCORF_3023_413_446	30.53	0	1	844.77	0.1	3	27.6702	4.79026
XOCORF_4222_545_580	27.07	0	1	748.9	0.47	3	27.6653	4.79001
XOCORF_1972_1005_1038	53.6	0.37	3	1472.5	0.11	3	27.472	4.77989
XOCORF_0516_2_34	19.17	0.41	2	525.92	0.28	3	27.4345	4.77792
XOCORF_3515_215_248	21.53	0.94	2	585.25	0.57	3	27.183	4.76463
XOCORF_0262_1780_1815	17.81	0	1	483.13	0.38	3	27.1269	4.76165
XOCORF_1203_141_175	22.17	0	1	601.18	0.12	3	27.1168	4.76112
XOCORF_2310_201_236	18.53	0.8	2	501.24	0.46	3	27.0502	4.75757
XOCORF_1477_241_276	61.23	0	1	1649.18	1.38	4	26.9342	4.75137
XOCORF_0609_219_252	15.18	0.74	2	407.24	0.38	3	26.8274	4.74564
XOCORF_2362_705_740	15.9	0.82	2	426.29	0.15	3	26.8107	4.74474
XOCORF_0105_140_172	17.72	0.27	2	474.7	0.36	3	26.7889	4.74357
XOCORF_0584_2530_2563	20.26	0.58	2	542.15	0.17	3	26.7596	4.74199
XOCORF_1776_523_558	30.47	0.25	3	811.98	0.05	3	26.6485	4.73598
XOCORF_4231_66_97	15.63	0	1	414.11	0.37	3	26.4946	4.72762
XOCORF_4203_64_98	18.72	0	1	495	0.39	3	26.4423	4.72478
XOCORF_0578_874_909	34.04	0.53	3	889.75	0.48	3	26.1384	4.7081
XOCORF_3116_277_312	9.81	0	1	255.77	0.42	3	26.0724	4.70445
XOCORF_1994_1174_1209	46.88	0.53	3	1220.78	0.22	2	26.0405	4.70269
XOCORF_2568_5_40	14.9	0.17	2	385.07	0.24	3	25.8436	4.69174
XOCORF_4243_368_400	38.76	0.19	3	997.8	0.18	3	25.743	4.68611
XOCORF_4413_2087_2120	16.72	0.59	3	429.73	0.56	3	25.7016	4.68378
XOCORF_3997_710_745	26.89	0.73	3	689.25	0.29	3	25.6322	4.67989
XOCORF_1533_401_436	24.83	0.92	3	634.9	0.42	3	25.5699	4.67637
XOCORF_4517_433_463	26.1	0.67	3	667.07	0.04	3	25.5582	4.67572
XOCORF_0935_273_306	16.72	0	1	427.23	0.33	3	25.552	4.67537
XOCORF_2395_2316_2351	25.44	0	1	649.27	0.27	3	25.5216	4.67365
XOCORF_1520_1849_1884	38.52	0.5	2	980.63	0.14	3	25.4577	4.67003
XOCORF_4005_39_72	17.35	0.38	2	440.66	0.42	3	25.3983	4.66666
XOCORF_0129_2059_2094	27.89	0.68	2	707.67	0.16	3	25.3736	4.66526
XOCORF_2255_498_528	18.45	0.01	2	467.82	0.19	3	25.3561	4.66426
XOCORF_1435_65_100	24.53	0.44	2	621.48	0.63	3	25.3355	4.66309
XOCORF_3967_129_159	29.89	0.42	2	754.21	0.13	3	25.2329	4.65723
XOCORF_0189_347_382	14.72	0.2	2	371.01	0.35	3	25.2045	4.65561
XOCORF_3174_310_343	33.16	0.29	2	835.72	0.12	3	25.2027	4.6555
XOCORF_2399_154_184	30.62	0.47	2	771.07	0.36	3	25.1819	4.65432
XOCORF_2777_1169_1204	24.08	0.19	2	605.71	0.25	2	25.1541	4.65272
XOCORF_2232_1059_1094	24.62	0.45	2	615.54	0.25	3	25.0016	4.64395
XOCORF_1057_321_356	39.97	0	1	996.24	0.95	3	24.9247	4.6395
XOCORF_3376_1925_1960	43.13	0.38	3	1074.94	0.42	3	24.9233	4.63942
XOCORF_0603_321_356	16.59	0.53	3	413.17	0.28	4	24.9048	4.63835
XOCORF_3114_433_468	19.26	0	1	479.38	0.24	3	24.8899	4.63749
XOCORF_0405_1917_1947	30.07	0.82	2	747.33	0.6	3	24.853	4.63535
XOCORF_0544_339_374	11.81	0	1	292.78	0.61	4	24.7909	4.63174
XOCORF_0433_568_598	28.53	0	1	706.42	0	1	24.7606	4.62997
XOCORF_3644_85_120	54.15	0	1	1340.71	0	1	24.7592	4.62989
XOCORF_3189_1267_1302	25.8	0	1	638.34	0.26	3	24.7419	4.62888
XOCORF_0436_313_348	29.98	0	1	740.15	0.13	2	24.6881	4.62575
XOCORF_0676_821_856	17.08	0	1	421.29	0.5	3	24.6657	4.62443
XOCORF_1331_937_972	37.07	0	1	912.54	0.26	2	24.6167	4.62156
XOCORF_4646_585_620	32.65	0.68	3	803.24	0.2	3	24.6015	4.62068
XOCORF_4596_84_117	16.9	0	1	415.05	0.47	3	24.5592	4.61819
XOCORF_0104_3263_3298	21.62	0.35	3	529.66	0.42	3	24.4986	4.61463
XOCORF_1524_51_86	17.26	0	1	421.92	0.36	3	24.445	4.61147
XOCORF_4344_433_465	15.63	0	1	380.69	0.29	3	24.3564	4.60623
XOCORF_0186_385_415	12.17	0	1	295.75	0.32	3	24.3016	4.60298
XOCORF_0645_35_70	31.98	0	1	775.44	0.19	3	24.2477	4.59977
XOCORF_0176_441_474	18.17	0	1	435.97	0.43	3	23.9939	4.5846
XOCORF_1599_29_64	15.08	0	1	360.7	0.27	3	23.9191	4.58009
XOCORF_1964_542_576	54.27	0.28	3	1297.3	0.23	3	23.9046	4.57921
XOCORF_1829_1071_1106	18.63	0.56	2	444.4	0.3	3	23.854	4.57616
XOCORF_0864_485_520	31.53	0.69	2	747.65	0.84	4	23.7123	4.56757
XOCORF_3257_818_853	14.9	0.85	2	352.9	0.19	3	23.6846	4.56588
XOCORF_2605_33_68	25.8	0	1	609.61	0.07	3	23.6283	4.56244
XOCORF_3965_814_849	28.8	0.62	2	675.82	0.27	3	23.466	4.5525
XOCORF_3878_319_354	31.61	0.52	2	741.09	0.34	3	23.4448	4.5512
XOCORF_0538_35_69	14.54	0	1	340.72	0.48	3	23.4333	4.55049
XOCORF_0113_545_580	26.95	0.48	3	631.47	0.04	3	23.4312	4.55036
XOCORF_3004_75_104	36.52	0	1	855.39	0	1	23.4225	4.54982
XOCORF_2965_1094_1127	21.8	0	1	510.3	0.24	3	23.4083	4.54895
XOCORF_2569_309_342	16.17	0.01	2	378.04	0.2	2	23.3791	4.54715
XOCORF_2534_204_237	23.44	0	1	546.21	0	1	23.3025	4.54241
XOCORF_0252_195_226	32.7	0.09	2	760.45	0.19	3	23.2554	4.53949
XOCORF_0313_17_52	21.08	0	1	490	0	1	23.2448	4.53883
XOCORF_3891_313_343	22.81	0.45	2	527.48	0.36	3	23.1249	4.53138
XOCORF_4008_145_180	27.07	0.83	2	624.91	0.33	3	23.085	4.52888
XOCORF_0827_1075_1110	17.08	0	1	393.5	0.61	2	23.0386	4.52598
XOCORF_2840_1810_1845	17.44	0	1	401	0.43	3	22.9931	4.52313
XOCORF_4319_525_560	41.34	0.88	2	950.33	0.17	3	22.9881	4.52282
XOCORF_1513_6_38	14.35	0	1	329.79	0	1	22.9819	4.52243
XOCORF_2270_2536_2569	76.92	0.19	3	1767.31	0.14	3	22.9759	4.52205
XOCORF_0284_297_328	14.9	0	1	341.97	0	1	22.951	4.52049
XOCORF_0866_193_228	9.45	0.69	2	215.8	0.34	3	22.836	4.51324
XOCORF_0969_1453_1488	46.16	0.1	2	1046.52	0.8	3	22.6716	4.50281
XOCORF_4308_449_484	33.5	0.46	3	758.66	0.49	4	22.6466	4.50122
XOCORF_1961_1102_1137	15.81	0.46	3	357.66	0.34	4	22.6224	4.49968
XOCORF_1976_273_308	40.88	0.79	2	924.09	0.2	3	22.6049	4.49857
XOCORF_1479_194_225	20.71	0	1	467.2	0.26	3	22.5592	4.49564
XOCORF_3215_904_939	11.81	0.06	2	265.14	0	1	22.4505	4.48867
XOCORF_3487_501_536	47.06	0.67	2	1055.58	0.18	3	22.4305	4.48739
XOCORF_4541_95_130	35.43	0.51	3	792.31	0.21	3	22.3627	4.48302
XOCORF_1798_612_642	21.44	0	1	479.07	0.52	3	22.3447	4.48186
XOCORF_0899_829_861	14.35	0	1	320.42	0.33	3	22.3289	4.48084
XOCORF_1824_577_612	28.71	0	1	640.84	0.24	3	22.3211	4.48034
XOCORF_1288_17_52	16.72	0.72	2	372.58	0.35	3	22.2835	4.4779
XOCORF_3354_246_276	25.8	0.38	2	573.85	0.15	2	22.2422	4.47523
XOCORF_1224_1004_1033	17.62	0	1	391	0.16	3	22.1907	4.47188
XOCORF_2566_121_156	20.26	0.22	2	448.15	0.25	3	22.1199	4.46728
XOCORF_0731_784_815	21.35	0.63	2	471.57	0.4	3	22.0876	4.46516
XOCORF_1336_2706_2741	28.71	0	1	633.66	0.34	3	22.0711	4.46408
XOCORF_2839_2_34	36.98	0.3	2	816.04	0.24	3	22.0671	4.46382
XOCORF_1687_27_59	47.42	0.24	3	1043.71	0.19	3	22.0099	4.46008
XOCORF_2887_1415_1450	25.8	0	1	567.45	0.2	3	21.9942	4.45905
XOCORF_4171_44_75	19.44	0	1	426.29	0	1	21.9285	4.45474
XOCORF_3088_94_124	25.62	0	1	561.44	0.32	4	21.9141	4.45379
XOCORF_0534_1350_1385	29.71	0.07	2	650.21	0.31	3	21.8852	4.45189
XOCORF_3931_145_179	17.44	0.5	2	380.69	0.34	3	21.8286	4.44814
XOCORF_4592_209_244	26.34	0.83	2	574.95	0.53	3	21.828	4.44811
XOCORF_2233_804_839	13.08	0	1	285.44	0.16	3	21.8226	4.44775
XOCORF_1107_216_251	31.52	0.8	2	685.5	0.43	3	21.7481	4.44282
XOCORF_3536_1298_1333	16.17	0.47	3	351.34	0.37	3	21.7279	4.44148
XOCORF_3583_17_48	11.45	0	1	247.34	0	1	21.6017	4.43308
XOCORF_2042_81_116	14.63	0.95	2	315.97	0.24	4	21.5974	4.43279
XOCORF_3838_1313_1348	14.63	0.45	2	315.5	0.21	4	21.5653	4.43064
XOCORF_4586_297_332	38.1	0.56	3	821.35	0.27	3	21.5577	4.43013
XOCORF_0380_91_122	33.25	0	1	716.73	0.14	3	21.5558	4.43
XOCORF_1902_9_40	31.07	0	1	668.95	0	1	21.5304	4.4283
XOCORF_0565_428_463	17.26	0	1	371.01	0.52	3	21.4954	4.42595
XOCORF_2807_229_261	24.16	0.1	2	517.8	0.29	3	21.4321	4.4217
XOCORF_2136_771_803	59.05	0.56	3	1264.5	0.23	3	21.4141	4.42049
XOCORF_2361_529_564	29.89	0.76	2	638.65	0.23	3	21.3667	4.41729
XOCORF_1929_1100_1135	23.81	0.24	2	508.73	0.23	3	21.3662	4.41726
XOCORF_1109_5_39	51.42	0	1	1098.05	0	1	21.3545	4.41647
XOCORF_3960_224_259	29.71	0.65	2	633.97	0.62	3	21.3386	4.41539
XOCORF_2039_377_412	25.62	0	1	545.59	0.56	3	21.2955	4.41247
XOCORF_1465_1323_1358	23.35	0.37	2	495.93	0.35	3	21.239	4.40864
XOCORF_4334_471_506	15.99	0	1	338.85	0.45	3	21.1914	4.4054
XOCORF_2881_2_37	27.07	0.8	3	571.04	0.14	4	21.0949	4.39883
XOCORF_4007_226_261	10.45	0.97	2	219.7	0.23	4	21.0239	4.39396
XOCORF_2489_37_72	13.26	0	1	278.26	0.32	3	20.9849	4.39128
XOCORF_1212_16_45	23.2	0.68	3	486.57	0.46	3	20.9728	4.39045
XOCORF_0373_238_269	22.07	0.37	2	459.08	0.1	3	20.8011	4.37859
XOCORF_3161_876_908	15.44	0	1	320.73	0.41	3	20.7727	4.37661
XOCORF_0361_532_566	39.79	0.9	3	823.85	0.25	3	20.705	4.3719
XOCORF_2563_920_955	268.25	0.09	3	5537.39	0.02	3	20.6426	4.36756
XOCORF_4205_335_370	41.8	0.42	2	862.26	0.11	3	20.6282	4.36655
XOCORF_2184_33_68	26.95	0.56	3	555.9	0.13	3	20.6271	4.36647
XOCORF_0861_107_142	12.17	0	1	250.78	0.33	3	20.6064	4.36502
XOCORF_1758_369_404	49.06	0.34	2	1009.67	0.47	3	20.5803	4.36319
XOCORF_2147_729_764	25.89	0.59	2	531.85	0.3	3	20.5427	4.36055
XOCORF_0746_141_176	35.7	0.54	2	731.41	0.14	3	20.4877	4.35668
XOCORF_3988_137_168	21.44	0	1	438.47	0	1	20.451	4.3541
XOCORF_4320_100_135	27.8	0.67	3	566.83	0.13	3	20.3896	4.34976
XOCORF_4446_505_540	35.25	0.74	2	717.98	0.25	3	20.3682	4.34825
XOCORF_3587_1186_1221	31.43	0.42	3	639.9	0.17	3	20.3595	4.34763
XOCORF_2815_605_640	27.68	0.4	3	562.14	0.2	3	20.3085	4.34401
XOCORF_4520_347_382	45.79	0	1	929.41	0.43	3	20.2972	4.34321
XOCORF_3712_1439_1474	33.61	0	1	680.19	0.34	3	20.2377	4.33898
XOCORF_1459_679_712	15.08	0	1	304.81	0.3	3	20.2129	4.3372
XOCORF_4271_138_167	19.62	0	1	396.31	0	1	20.1993	4.33623
XOCORF_4468_1093_1128	28.4	0.26	3	570.26	0.43	3	20.0796	4.32766
XOCORF_0966_481_516	24.11	0.82	3	482.19	0.4	3	19.9996	4.3219
XOCORF_2565_3289_3324	40.79	0.39	2	815.41	0.35	3	19.9904	4.32124
XOCORF_1677_33_68	29.61	0.99	2	587.44	0.3	3	19.8392	4.31029
XOCORF_0440_232_264	23.16	0.02	2	458.77	0.42	3	19.8087	4.30806
XOCORF_1747_1043_1078	11.27	0	1	222.05	0.2	4	19.7028	4.30033
XOCORF_2429_609_644	26.22	0.5	3	515.92	0.2	3	19.6766	4.29841
XOCORF_3051_1736_1771	29.98	0.21	2	589	0.38	3	19.6464	4.2962
XOCORF_4332_185_215	14.17	0	1	278.26	0.16	3	19.6373	4.29552
XOCORF_2658_291_326	35.92	0.48	3	702.21	0.15	2	19.5493	4.28904
XOCORF_0096_137_167	28.71	0	1	560.58	0.5	3	19.5256	4.2873
XOCORF_0859_681_716	30.52	0.44	2	595.87	0.28	3	19.5239	4.28717
XOCORF_0973_2_31	18.53	0	1	361.64	0	1	19.5165	4.28662
XOCORF_3833_649_684	29.08	0.02	2	564.02	0.29	3	19.3955	4.27765
XOCORF_2809_848_879	27.71	0.09	2	536.53	0.23	3	19.3623	4.27518
XOCORF_1808_765_800	26.71	0	1	513.73	0.57	3	19.2336	4.26556
XOCORF_2419_357_392	10.54	0	1	202.37	0.21	2	19.2002	4.26305
XOCORF_1755_636_670	15.99	0	1	306.05	0.75	3	19.1401	4.25853
XOCORF_1594_49_84	45.43	0	1	867.57	0	1	19.0969	4.25526
XOCORF_4624_758_788	17.08	0	1	325.73	0.62	3	19.0708	4.2533
XOCORF_0945_21_56	37.79	0	1	719.54	0	1	19.0405	4.251
XOCORF_4595_277_311	23.98	0	1	455.02	0.66	3	18.975	4.24603
XOCORF_2985_181_213	28.52	0.03	2	540.9	0.2	3	18.9656	4.24532
XOCORF_0896_912_947	37.43	0.53	3	706.74	0.34	3	18.8816	4.23891
XOCORF_3698_561_596	70.68	0.32	3	1334.15	0.24	3	18.8759	4.23848
XOCORF_0979_41_76	21.72	0.51	2	409.12	0.46	3	18.8361	4.23543
XOCORF_2408_391_426	20.17	0	1	379.76	0.73	3	18.828	4.2348
XOCORF_3357_1762_1797	29.07	0	1	546.84	0.5	3	18.8111	4.23352
XOCORF_1528_119_148	50.52	0.33	2	946.74	0.09	2	18.7399	4.22804
XOCORF_0854_160_190	19.99	0.93	2	374.29	0.52	2	18.7239	4.22681
XOCORF_3077_1311_1346	62.14	0.15	2	1162.69	1.05	3	18.7108	4.2258
XOCORF_2542_305_340	32.7	0.83	2	608.36	0.41	3	18.6043	4.21756
XOCORF_3810_271_305	37.13	0.51	3	689.87	0.39	3	18.5799	4.21567
XOCORF_2627_78_113	45.06	0.86	2	836.66	0.16	3	18.5677	4.21472
XOCORF_0636_161_196	21.08	0	1	390.06	0.14	3	18.5038	4.20975
XOCORF_2841_405_440	29.07	0	1	537.78	0.33	4	18.4995	4.20941
XOCORF_1818_303_335	14.54	0	1	268.58	0.12	3	18.4718	4.20725
XOCORF_3508_1533_1566	25.8	0.92	2	475.32	0.53	3	18.4233	4.20346
XOCORF_0703_866_901	43.18	0.48	3	793.87	0.29	3	18.3851	4.20047
XOCORF_3254_617_649	24.53	0.46	3	449.71	0.62	3	18.3331	4.19638
XOCORF_0342_14_43	21.99	0	1	402.24	0.62	3	18.292	4.19314
XOCORF_3233_322_357	28.89	0.19	2	525.91	0.24	3	18.2039	4.18617
XOCORF_0535_58_88	24.71	0.22	2	449.71	0.36	3	18.1995	4.18583
XOCORF_1325_1374_1409	51.06	0	1	928.47	0.37	3	18.1839	4.18459
XOCORF_3377_281_316	26.44	0	2	480.32	0.32	3	18.1664	4.1832
XOCORF_1500_513_548	68.99	0.63	3	1243.27	0.13	3	18.021	4.17161
XOCORF_3822_1768_1803	44.94	0.55	3	809.79	0.33	3	18.0194	4.17148
XOCORF_1453_73_108	13.26	0	1	238.91	0.1	3	18.0173	4.17131
XOCORF_0922_672_703	27.13	0.4	3	488.44	0.17	3	18.0037	4.17022
XOCORF_2960_612_647	25.8	0.32	3	464.39	0.21	3	17.9996	4.16989
XOCORF_3396_417_447	23.86	0.8	3	428.79	0.18	3	17.9711	4.16761
XOCORF_1973_1294_1326	29.62	0	1	531.85	0.21	3	17.9558	4.16638
XOCORF_0264_417_452	45.61	0	1	817.91	0.35	3	17.9327	4.16452
XOCORF_3172_966_1001	20.71	0	1	371.33	0.13	3	17.93	4.1643
XOCORF_3047_27_62	49.15	0.17	2	871.63	0.22	3	17.7341	4.14845
XOCORF_0537_49_84	9.99	0	1	177.07	0.48	3	17.7247	4.14769
XOCORF_0755_2831_2865	29.07	0.78	3	514.36	0.05	3	17.6938	4.14518
XOCORF_1410_321_356	19.62	0	1	346.65	0.18	3	17.6682	4.14308
XOCORF_4177_57_92	19.81	0	1	349.46	0.43	3	17.6406	4.14083
XOCORF_4409_126_161	34.89	0	1	614.92	0.54	3	17.6245	4.13951
XOCORF_4254_360_390	29.98	0	1	525.6	0	1	17.5317	4.13189
XOCORF_2834_143_178	52.21	0.62	3	913.48	0.54	3	17.4963	4.12898
XOCORF_1589_573_608	30.71	0	1	536.22	0.38	3	17.4608	4.12604
XOCORF_0888_835_864	24.23	0.95	3	420.98	0.15	3	17.3743	4.11889
XOCORF_3836_171_206	54.51	0.74	2	946.89	0.71	3	17.3709	4.1186
XOCORF_4158_167_202	26.47	0.21	3	458.45	0.13	3	17.3196	4.11433
XOCORF_0354_205_236	19.99	0.72	2	343.53	0.2	3	17.1851	4.10309
XOCORF_0794_384_416	27.26	0.26	2	468.45	0.42	3	17.1845	4.10304
XOCORF_2333_1384_1418	39.61	0	1	677.38	0.22	3	17.1012	4.09603
XOCORF_2424_1684_1714	46.34	0.15	2	790.43	0.1	3	17.0572	4.09231
XOCORF_0244_508_538	34.52	0	1	588.37	0	1	17.0443	4.09122
XOCORF_1387_902_935	51.61	0.25	3	879.44	0.25	3	17.0401	4.09086
XOCORF_0119_87_119	17.02	0.52	3	289.5	0.14	3	17.0094	4.08826
XOCORF_2522_769_802	27.8	0	1	472.82	0.36	3	17.0079	4.08813
XOCORF_3251_315_347	19.75	0.44	3	334.01	0.23	4	16.9119	4.07997
XOCORF_1076_63_97	34.8	0.18	2	587.9	0.09	2	16.8937	4.07841
XOCORF_2313_694_729	54.03	0.19	3	910.36	0.27	3	16.8492	4.0746
XOCORF_0953_497_532	39.91	0.38	3	670.82	0.23	2	16.8083	4.0711
XOCORF_0219_3291_3322	31.07	0	1	520.92	0.52	3	16.766	4.06747
XOCORF_1544_145_180	56.69	0.77	3	950.33	0.7	3	16.7636	4.06726
XOCORF_4515_833_868	28.71	0	1	481.25	0.46	3	16.7625	4.06716
XOCORF_1295_409_444	38.95	0.13	3	651.77	0.19	3	16.7335	4.06467
XOCORF_3579_744_777	13.08	0	1	217.36	0.33	3	16.6177	4.05465
XOCORF_2837_146_178	33.7	0.88	2	558.39	0.27	3	16.5694	4.05045
XOCORF_3875_14_46	39.61	0	1	655.52	0.25	3	16.5494	4.0487
XOCORF_3395_361_391	27.07	0.61	2	447.84	0.24	4	16.5438	4.04822
XOCORF_1227_260_293	54.51	0	1	898.49	0.36	3	16.483	4.04291
XOCORF_2304_216_248	30.16	0	1	496.55	0.58	3	16.4639	4.04123
XOCORF_4355_449_484	26.98	0.52	2	444.09	0.33	3	16.46	4.04089
XOCORF_3588_521_556	40.79	0.21	2	670.82	0.24	3	16.4457	4.03964
XOCORF_4065_899_934	29.71	0.85	2	488.44	0.28	3	16.4403	4.03916
XOCORF_2127_15_49	26.89	0	1	440.66	0.37	3	16.3875	4.03452
XOCORF_0444_163_198	28.16	0	1	459.55	0.04	2	16.3192	4.0285
XOCORF_0357_1804_1839	23.44	0.95	2	382.26	0.17	3	16.308	4.02751
XOCORF_2295_2212_2245	38.7	0.42	2	629.91	0.35	3	16.2767	4.02474
XOCORF_0874_89_124	27.9	0.63	2	453.77	0.11	3	16.2642	4.02362
XOCORF_4121_309_342	51.91	0.42	3	844.15	0.46	3	16.2618	4.02341
XOCORF_4149_3_38	31.07	0	1	504.67	0.26	3	16.243	4.02175
XOCORF_3770_89_124	36.98	0.06	2	600.24	0.32	3	16.2315	4.02072
XOCORF_3742_352_387	46.15	0	1	748.9	0.57	3	16.2275	4.02037
XOCORF_3966_250_281	53.96	0.53	2	875.53	0.21	4	16.2255	4.02019
XOCORF_3769_788_823	47.79	0	1	773.41	0.37	2	16.1835	4.01645
XOCORF_2451_177_206	19.99	0	1	323.23	0	1	16.1696	4.01521
XOCORF_3939_21_56	59.78	0.18	3	966.57	0.31	3	16.1688	4.01514
XOCORF_1456_392_426	39.7	0.03	2	640.84	0.42	3	16.1421	4.01275
XOCORF_3718_478_509	21.08	0	1	340.09	0.24	3	16.1333	4.01197
XOCORF_2706_845_880	46.61	0.41	2	751.71	0.38	3	16.1277	4.01146
XOCORF_2606_905_939	34.22	0.64	3	551.52	0.18	3	16.1169	4.0105
XOCORF_3531_74_103	15.81	0	1	252.65	0.34	3	15.9804	3.99823
XOCORF_3953_129_164	62.44	0.1	3	994.52	0.47	2	15.9276	3.99346
XOCORF_0842_775_810	61.9	0.17	3	985.62	0.22	3	15.9228	3.99302
XOCORF_0722_611_646	39.06	0.18	2	621.17	0.15	3	15.903	3.99122
XOCORF_2134_250_281	19.44	0	1	308.55	0.56	3	15.8719	3.9884
XOCORF_3498_856_890	45.79	0	1	726.1	0	1	15.8572	3.98706
XOCORF_1620_1023_1055	21.08	0	1	333.23	0.27	3	15.8079	3.98257
XOCORF_1792_1570_1605	37.98	0	1	598.68	0.24	3	15.763	3.97847
XOCORF_2662_785_820	44.79	0.7	2	704.55	0.07	2	15.7301	3.97545
XOCORF_1282_1214_1249	94.67	0	1	1483.43	0.77	3	15.6695	3.96989
XOCORF_4245_4_36	42.88	0	1	671.76	0	1	15.666	3.96957
XOCORF_1423_1065_1100	44.34	0.11	2	694.25	0.36	3	15.6574	3.96877
XOCORF_3155_275_310	57.96	0.34	3	906.92	0.14	3	15.6473	3.96785
XOCORF_0862_3_37	30.89	0.35	2	482.81	0.31	3	15.63	3.96624
XOCORF_3028_400_429	84.49	0	1	1317.28	0	1	15.591	3.96264
XOCORF_4252_48_77	25.26	0	1	393.81	0.54	3	15.5903	3.96257
XOCORF_0665_2605_2635	39.97	0	1	622.73	0.59	3	15.5799	3.96162
XOCORF_2150_677_709	15.63	0	1	243.36	0.34	4	15.5701	3.9607
XOCORF_0281_385_420	73.65	0.34	3	1139.58	0.11	3	15.4729	3.95167
XOCORF_1299_713_747	24.71	0	1	382.25	0.58	3	15.4694	3.95135
XOCORF_0249_3030_3065	36.7	0	1	567.45	0.18	3	15.4619	3.95064
XOCORF_1663_190_222	27.62	0	1	426.92	0.15	3	15.4569	3.95018
XOCORF_3038_1132_1167	33.16	0.92	2	512.17	0.21	3	15.4454	3.94911
XOCORF_3451_1321_1356	44.88	0.08	2	690.81	0.23	3	15.3924	3.94414
XOCORF_0872_2320_2355	17.81	0.42	2	273.58	0.32	4	15.361	3.9412
XOCORF_2776_257_292	28.71	0.75	2	440.97	0.43	3	15.3595	3.94106
XOCORF_4632_326_358	36.89	0	1	564.95	0	1	15.3144	3.93682
XOCORF_3556_158_192	45.15	0.05	2	691.43	0.53	3	15.3141	3.93679
XOCORF_2723_97_132	28.35	0	1	433.78	0.02	2	15.3009	3.93554
XOCORF_2100_628_657	26.41	0.73	3	403.8	0.4	3	15.2897	3.93448
XOCORF_0449_537_572	25.26	0.23	2	386	0.25	3	15.2811	3.93367
XOCORF_2863_57_89	37.25	0	1	567.76	0	1	15.2419	3.92997
XOCORF_1768_885_920	21.8	0	1	331.97	0.71	3	15.228	3.92865
XOCORF_1697_331_361	44.03	0.22	3	669.88	0.08	3	15.2142	3.92734
XOCORF_2595_321_356	36.43	0.05	2	551.21	0.37	3	15.1307	3.9194
XOCORF_2037_561_596	24.35	0	1	368.2	0.47	3	15.1211	3.9185
XOCORF_4200_48_82	33.61	0.03	2	508.11	0.25	3	15.1178	3.91818
XOCORF_3325_51_85	43.24	0	1	653.02	0	1	15.1022	3.91669
XOCORF_4018_2183_2213	27.44	0	1	413.49	0.38	3	15.0689	3.9135
XOCORF_0716_16_51	35.79	0	1	538.72	0	1	15.0522	3.91191
XOCORF_1671_1029_1064	44.52	0.52	3	669.26	0.11	3	15.0328	3.91004
XOCORF_2949_727_756	18.99	0.72	2	284.5	0.32	3	14.9816	3.90512
XOCORF_2286_1394_1426	40.7	0	1	607.42	0.46	3	14.9243	3.89959
XOCORF_1684_199_228	46.15	0	1	684.87	0	1	14.8401	3.89143
XOCORF_4206_225_260	84.19	0.35	3	1248.89	0.23	3	14.8342	3.89085
XOCORF_3550_226_257	41.06	0.19	3	607.58	0.12	2	14.7974	3.88727
XOCORF_0441_1124_1159	66.44	0.71	3	983.12	0.18	3	14.7971	3.88724
XOCORF_0835_93_128	85.64	0.31	3	1266.69	0.13	3	14.7909	3.88663
XOCORF_2393_1627_1662	55.06	0.45	2	814.17	0.11	3	14.787	3.88625
XOCORF_0332_41_76	19.49	0.62	4	288.1	0.25	4	14.7819	3.88576
XOCORF_1476_9_44	44.79	0.02	2	661.45	0.15	3	14.7678	3.88438
XOCORF_0139_98_132	36.52	0	1	538.4	0.5	3	14.7426	3.88192
XOCORF_0287_577_609	29.44	0	1	433.16	0.59	3	14.7133	3.87905
XOCORF_1061_97_132	61.41	0	1	899.42	0	1	14.6461	3.87245
XOCORF_1297_209_244	58.33	0	1	853.2	1.01	3	14.6271	3.87057
XOCORF_3063_533_562	49.48	1.08	3	722.66	0.58	3	14.6051	3.8684
XOCORF_4417_572_603	50.33	0.37	3	733.59	0.16	3	14.5756	3.86548
XOCORF_4562_437_470	37.67	0.43	3	548.4	0.07	3	14.558	3.86374
XOCORF_0511_2214_2249	17.81	0	2	258.27	0.17	3	14.5014	3.85812
XOCORF_3363_30_60	24.53	0	1	354.15	0	1	14.4374	3.85174
XOCORF_0718_918_953	53.6	0	1	773.57	0.45	3	14.4323	3.85123
XOCORF_0795_168_201	33.98	0.07	2	489.69	0.17	3	14.4111	3.84911
XOCORF_0767_1277_1312	33.43	0	1	481.57	0.22	3	14.4053	3.84853
XOCORF_0583_2398_2433	43.97	0	1	631.16	0.4	3	14.3543	3.84341
XOCORF_4508_559_594	30.16	0	1	432.53	0.28	3	14.3412	3.84209
XOCORF_4631_357_392	30.34	0	1	434.41	0.07	3	14.3181	3.83976
XOCORF_1519_353_388	44.06	0.92	2	627.72	0.32	3	14.2469	3.83258
XOCORF_4635_110_142	66.69	0.68	2	949.71	0.38	3	14.2407	3.83194
XOCORF_3831_495_530	54.87	0	1	780.75	0.4	3	14.2291	3.83077
XOCORF_4219_197_232	18.84	1.07	3	267.95	0.32	4	14.2224	3.83009
XOCORF_1718_121_151	28.35	0	1	401.62	0.66	3	14.1665	3.82441
XOCORF_2444_225_260	39.43	0	1	558.08	0.26	3	14.1537	3.82311
XOCORF_1955_202_232	40.82	0.3	3	577.75	0.59	3	14.1536	3.8231
XOCORF_0022_2570_2600	52.51	0.33	2	740.77	0.49	3	14.1072	3.81836
XOCORF_0987_87_122	57.72	0.79	3	814.17	0.26	3	14.1055	3.81819
XOCORF_3085_3433_3463	25.62	0	1	361.02	0.28	3	14.0913	3.81674
XOCORF_0322_1301_1333	28.7	0.09	2	404.12	0.21	3	14.0808	3.81566
XOCORF_4210_422_455	45.79	0	1	644.28	0.4	3	14.0703	3.81458
XOCORF_1294_400_435	16.9	0	1	236.1	0.32	3	13.9704	3.8043
XOCORF_0594_77_106	21.99	0	1	305.74	0.26	3	13.9036	3.79739
XOCORF_3506_882_917	29.34	0.98	2	406.3	0.29	3	13.848	3.7916
XOCORF_2804_934_969	31.52	0.87	2	436.28	0.49	3	13.8414	3.79091
XOCORF_0804_235_268	28.71	0.37	3	396.62	0.11	3	13.8147	3.78813
XOCORF_0169_118_151	49.24	0	1	673.16	0.53	2	13.671	3.77305
XOCORF_0720_945_980	51	0.63	3	696.43	0.34	3	13.6555	3.77141
XOCORF_0715_780_810	55.42	0	1	756.39	0.53	3	13.6483	3.77065
XOCORF_4583_920_955	17.26	0	1	235.47	0.34	3	13.6425	3.77004
XOCORF_0826_125_160	22.44	0.19	2	304.49	0.14	3	13.5691	3.76225
XOCORF_4574_25_55	62.87	0.29	3	850.08	0.12	3	13.5212	3.75715
XOCORF_1784_261_291	21.8	0	1	294.5	0.15	3	13.5092	3.75587
XOCORF_3049_437_470	126.37	0.1	2	1700.47	0.07	3	13.4563	3.75021
XOCORF_3695_1390_1422	53.97	0.57	3	721.1	0.26	3	13.3611	3.73997
XOCORF_3429_183_213	36.52	0	1	487.19	0.34	3	13.3404	3.73773
XOCORF_3087_830_860	27.07	0	1	361.02	0.15	3	13.3365	3.73731
XOCORF_2040_564_599	40.16	0.3	3	534.66	0.08	3	13.3132	3.73479
XOCORF_3790_337_372	29.62	0	1	394.12	0.33	3	13.3059	3.73399
XOCORF_3055_738_773	40.16	0	1	534.03	0.49	3	13.2976	3.73309
XOCORF_1518_415_450	139.85	0.25	3	1859.44	0.07	3	13.296	3.73292
XOCORF_4290_920_954	58.75	0.63	3	780.75	0.24	3	13.2894	3.7322
XOCORF_0053_676_711	32.53	0.97	3	431.92	0.35	2	13.2776	3.73092
XOCORF_4684_81_114	35.25	0	1	467.83	0.11	3	13.2718	3.73029
XOCORF_0753_2542_2577	58.02	0.3	3	767.32	0.23	3	13.2251	3.72521
XOCORF_3797_231_266	20.35	0	1	268.89	0.16	3	13.2133	3.72392
XOCORF_1756_128_160	43.24	0	1	570.88	0.49	3	13.2026	3.72275
XOCORF_1229_1799_1834	83.16	0.32	3	1097.42	0.16	3	13.1965	3.72208
XOCORF_4633_103_133	19.26	0	1	253.9	0.27	3	13.1828	3.72058
XOCORF_3365_657_689	27.07	0.46	3	356.02	0.29	3	13.1518	3.71719
XOCORF_2912_181_210	27.8	0.54	2	365.39	0.09	2	13.1435	3.71628
XOCORF_2252_386_416	44.76	0.95	3	587.44	0.07	3	13.1242	3.71416
XOCORF_2549_1423_1458	20.9	0	1	274.2	0.59	3	13.1196	3.71365
XOCORF_0316_134_166	63.78	0.15	3	836.34	0.33	3	13.1129	3.71291
XOCORF_4606_302_337	52.14	0.01	2	683.7	0.65	4	13.1128	3.7129
XOCORF_0607_849_884	18.99	0.52	2	248.9	0.1	3	13.1069	3.71225
XOCORF_1493_360_391	24.29	0.92	3	317.92	0.45	3	13.0885	3.71023
XOCORF_2712_753_788	65.05	0.42	3	846.96	0.45	2	13.0201	3.70267
XOCORF_3999_644_679	20.71	0	1	269.51	0.13	3	13.0135	3.70194
XOCORF_0985_135_168	31.98	0	1	415.36	0.34	3	12.9881	3.69912
XOCORF_1169_440_469	42.88	0	1	556.83	0.31	3	12.9858	3.69886
XOCORF_3975_385_416	49.42	0	1	640.21	0.22	3	12.9545	3.69538
XOCORF_1539_1367_1402	96.12	0.6	3	1243.58	0.15	3	12.9378	3.69352
XOCORF_3405_49_84	50.7	0.22	3	654.58	0.32	3	12.9108	3.69051
XOCORF_0668_865_894	31.98	0	1	412.86	0.02	3	12.9099	3.69041
XOCORF_0853_105_136	40.06	0.33	2	517.17	0.05	3	12.9099	3.6904
XOCORF_4285_792_826	53.3	0.42	3	688	0.2	3	12.9081	3.6902
XOCORF_3773_159_192	31.25	0	1	402.87	0.4	3	12.8918	3.68839
XOCORF_4224_194_228	55.24	0.38	3	711.58	1.13	4	12.8816	3.68724
XOCORF_2937_169_203	35.98	0	1	463.14	0.28	3	12.8722	3.68618
XOCORF_3135_1121_1156	44.43	0.64	2	571.82	0.12	3	12.8701	3.68596
XOCORF_2075_213_242	38.88	0	1	500.31	0	1	12.8681	3.68572
XOCORF_0320_841_876	47.7	0.84	2	611.8	0.26	3	12.826	3.681
XOCORF_1651_141_175	39.25	0	1	500.93	0.44	3	12.7625	3.67384
XOCORF_3494_71_101	26.35	0	1	335.41	0.08	3	12.729	3.67005
XOCORF_1396_193_228	27.62	0	1	351.02	0.22	3	12.7089	3.66777
XOCORF_2880_193_223	41.97	0.78	3	532.79	0.29	3	12.6945	3.66614
XOCORF_3951_187_222	174.19	0.2	3	2210.46	0.07	3	12.6899	3.66561
XOCORF_0684_529_564	63.33	0.4	2	798.24	0.24	3	12.6045	3.65586
XOCORF_0123_421_456	68.5	0	1	858.52	0.54	3	12.5331	3.64768
XOCORF_4160_191_223	31.19	0.95	3	390.68	0.16	3	12.5258	3.64683
XOCORF_0906_193_223	55.36	0.48	3	692.68	0.22	3	12.5123	3.64527
XOCORF_0151_81_116	60.69	0.49	3	757.64	0.29	3	12.4838	3.64198
XOCORF_3839_513_548	21.44	0	1	267.33	0.46	3	12.4687	3.64024
XOCORF_2755_81_116	29.01	0.72	3	361.33	0.25	3	12.4554	3.63869
XOCORF_1473_997_1029	66.2	0.75	3	823.07	0.32	2	12.4331	3.63611
XOCORF_0122_1002_1035	69.77	0.54	3	865.07	0.21	3	12.3989	3.63214
XOCORF_4159_1001_1036	52.51	0.03	2	650.83	0.19	3	12.3944	3.63162
XOCORF_3909_744_779	72.68	0.05	3	899.74	0.18	3	12.3795	3.62988
XOCORF_2483_56_91	17.36	0.14	2	214.55	0.08	3	12.3589	3.62748
XOCORF_0766_985_1019	56.57	0.16	3	698.3	0.08	3	12.344	3.62574
XOCORF_1739_448_481	21.44	0	1	264.2	0.26	3	12.3228	3.62325
XOCORF_0580_5_40	35.07	0.94	2	431.29	0.74	3	12.298	3.62035
XOCORF_2900_389_424	53.18	0.03	3	651.77	0.54	3	12.2559	3.61541
XOCORF_3614_544_579	64.75	0.33	3	792.93	0.38	3	12.246	3.61424
XOCORF_2734_77_107	14.9	0	1	181.76	0.27	3	12.1987	3.60865
XOCORF_4452_206_237	44.45	0.5	3	542.15	0.3	3	12.1969	3.60844
XOCORF_4047.1_75_110	69.41	0.39	3	845.79	0.34	4	12.1854	3.60708
XOCORF_3485_255_285	15.99	0	1	194.56	0.03	3	12.1676	3.60497
XOCORF_2000_1534_1568	48.82	0.45	3	593.06	0.38	3	12.1479	3.60263
XOCORF_4424_179_214	46.21	0.45	3	561.2	0.2	3	12.1446	3.60224
XOCORF_1277_956_990	24.89	0	1	301.68	0.51	3	12.1205	3.59938
XOCORF_2935_482_516	13.99	0	1	169.27	0.13	3	12.0994	3.59686
XOCORF_0215_97_132	60.81	0.8	3	733.59	0.12	3	12.0636	3.59259
XOCORF_2029_340_375	28.35	0	1	341.97	0.25	3	12.0624	3.59245
XOCORF_3871_1002_1037	59.05	0.45	3	710.8	0.15	3	12.0373	3.58943
XOCORF_2778_183_213	23.81	0.24	2	286.07	0.33	3	12.0147	3.58673
XOCORF_3212_165_198	43.34	0.89	2	520.29	0.18	3	12.0048	3.58554
XOCORF_0543_1031_1060	30.16	0	1	361.64	0.33	3	11.9907	3.58385
XOCORF_2604_60_93	55.23	0.2	2	659.27	0.75	3	11.9368	3.57735
XOCORF_3659_270_300	37.61	0	1	448.46	0.41	3	11.924	3.57579
XOCORF_2220_388_417	54.15	0	1	645.21	0.39	3	11.9152	3.57474
XOCORF_1602_229_258	42.88	0	1	509.36	0.21	3	11.8787	3.57031
XOCORF_1298_347_382	36.28	0.93	3	430.66	0.25	3	11.8705	3.5693
XOCORF_2083_229_264	31.07	0	1	368.51	0.12	3	11.8606	3.56811
XOCORF_0283_89_124	43.79	0	1	519.35	0.67	3	11.86	3.56803
XOCORF_3624_1210_1245	39.19	0.46	3	464.47	0.35	4	11.8517	3.56703
XOCORF_2601_145_180	39.31	0.66	3	465.33	0.08	3	11.8374	3.56529
XOCORF_2463_25_60	48.34	0.54	2	572.13	0.38	3	11.8355	3.56505
XOCORF_2258_817_851	37.06	0.21	3	438	0.25	4	11.8187	3.563
XOCORF_0102_185_219	71.53	0.4	3	843.21	0.51	3	11.7882	3.55927
XOCORF_0604_623_655	48.51	0.64	3	571.82	0.02	3	11.7877	3.55921
XOCORF_0627_242_277	35.25	0	1	415.36	0.41	3	11.7833	3.55867
XOCORF_3370_774_807	31.98	0	1	376.63	0.03	3	11.777	3.55791
XOCORF_0077_225_260	53.46	0.65	4	629.6	0.39	4	11.777	3.5579
XOCORF_3061_681_715	83.04	0.63	3	977.81	0.17	3	11.7752	3.55768
XOCORF_0850_682_717	49.78	0.96	2	585.1	0.44	2	11.7537	3.55505
XOCORF_2049_97_132	90	0.26	3	1055.26	0.23	3	11.7251	3.55153
XOCORF_2230_570_605	42.52	0	1	498.43	0.31	3	11.7222	3.55118
XOCORF_1496_287_321	28.95	0.56	3	337.6	0.16	3	11.6615	3.54368
XOCORF_2667_99_129	15.44	0	1	179.88	0.31	3	11.6503	3.54229
XOCORF_0004_105_140	150.08	0	1	1747.32	0	1	11.6426	3.54134
XOCORF_1956_673_705	59.9	0.21	3	695.18	0.25	3	11.6057	3.53676
XOCORF_3132_901_936	45.06	0	1	522.48	0.49	3	11.5952	3.53546
XOCORF_0317_331_365	37.25	0.58	3	431.91	0.59	3	11.5949	3.53542
XOCORF_3279_1280_1315	51.6	0.5	2	597.43	0.46	3	11.5781	3.53333
XOCORF_3342_308_343	57.66	0.73	3	667.07	0.07	3	11.569	3.5322
XOCORF_2727_821_850	47.61	0	1	550.59	0.33	3	11.5646	3.53164
XOCORF_2879_897_932	73.71	0.29	3	849.3	0.48	4	11.5222	3.52634
XOCORF_0761_645_680	65.11	0.51	3	748.58	0.14	3	11.4972	3.52321
XOCORF_3656_526_556	27.98	0	1	321.67	0.11	3	11.4964	3.52311
XOCORF_2690_826_861	47.42	0	1	543.4	0.22	3	11.4593	3.51845
XOCORF_0260_369_404	110.35	0.21	3	1261.38	0.05	3	11.4307	3.51484
XOCORF_1842_69_104	107.93	0	1	1232.02	0	1	11.415	3.51286
XOCORF_1278_1457_1492	29.8	0	1	340.1	0.32	3	11.4128	3.51257
XOCORF_1378_2023_2052	31.52	0.18	2	359.46	0.2	3	11.4042	3.51149
XOCORF_4100_237_272	61.41	0	1	699.87	0.43	3	11.3967	3.51054
XOCORF_1919_9_44	36.34	0	1	413.8	0.51	3	11.3869	3.5093
XOCORF_3854_897_932	50.82	0.47	3	578.54	0.03	2	11.3841	3.50895
XOCORF_4106_790_825	71.04	0	1	807.3	0.95	3	11.364	3.5064
XOCORF_3580_827_857	32.89	0	1	372.89	0.21	3	11.3375	3.50303
XOCORF_3246_301_337	26.16	0.41	2	295.44	0.17	3	11.2936	3.49743
XOCORF_1906_882_911	41.79	0.03	2	471.89	0.2	3	11.2919	3.49722
XOCORF_0717_112_143	59.11	0.39	3	664.57	0.16	3	11.2429	3.49095
XOCORF_4096_118_153	38.77	0.62	3	435.03	0.29	3	11.2208	3.4881
XOCORF_1828_225_260	83.22	0.2	3	930.03	0.21	3	11.1756	3.48228
XOCORF_2174_40_71	54.51	0	1	607.11	0.24	3	11.1376	3.47737
XOCORF_2516_609_642	69.23	0	1	770.13	0	1	11.1242	3.47563
XOCORF_1284_561_596	36.16	0	1	401.93	0.48	3	11.1153	3.47448
XOCORF_0446_1153_1184	74.56	0.23	3	828.53	0.17	3	11.1123	3.47408
XOCORF_4580_105_134	30.7	0.02	2	341.03	0.24	3	11.1085	3.47359
XOCORF_2714_675_706	38.88	0	1	430.97	0	1	11.0846	3.47049
XOCORF_0256_113_148	93.82	0.5	3	1039.02	0.41	3	11.0746	3.46918
XOCORF_1642_595_630	47.06	0.72	3	520.92	0.48	4	11.0693	3.46849
XOCORF_0989_457_488	22.71	0.77	2	250.78	0.13	3	11.0427	3.46502
XOCORF_0504_565_600	55.12	0.13	3	608.67	0.17	3	11.0426	3.46501
XOCORF_0137_687_722	44.97	0.68	2	496.25	0.16	3	11.0351	3.46403
XOCORF_3239_521_556	61.48	0.5	3	678	0.43	3	11.028	3.4631
XOCORF_3169_2_33	40.76	0.65	3	448.78	0.53	4	11.0103	3.46078
XOCORF_2118_404_438	27.71	0.14	2	304.96	0.44	4	11.0054	3.46014
XOCORF_0768_584_616	89.58	0	1	984.68	0	1	10.9922	3.45841
XOCORF_1084_256_291	53.06	0.58	3	583.06	0.32	3	10.9887	3.45795
XOCORF_3452_2048_2083	51.24	0.13	3	562.45	0.28	3	10.9768	3.45638
XOCORF_3890_1122_1157	47.06	0	1	513.11	0.16	3	10.9033	3.44669
XOCORF_1069_817_852	35.25	0.16	3	383.82	0.05	3	10.8885	3.44473
XOCORF_0289_249_284	83.4	0.05	3	907.54	0.37	3	10.8818	3.44384
XOCORF_1242_75_106	32.16	0	1	349.15	0.18	3	10.8567	3.44051
XOCORF_0327_111_140	69.77	0.17	2	757.33	0.3	3	10.8547	3.44024
XOCORF_0937_111_143	74.44	0.06	3	803.86	0.06	3	10.7988	3.43279
XOCORF_2007_3291_3323	70.86	0.61	3	764.98	0.45	4	10.7957	3.43238
XOCORF_0919_525_559	54.88	0.47	2	592.43	0.37	3	10.795	3.43229
XOCORF_1504_2539_2574	61.78	0	1	665.82	0.46	3	10.7773	3.42992
XOCORF_4306_57_86	19.26	0	1	207.37	0.8	3	10.7669	3.42853
XOCORF_2583_67_102	49.79	0	1	534.97	0.43	3	10.7445	3.42553
XOCORF_3955_2_32	134.46	0.23	3	1443.14	0.07	3	10.7329	3.42396
XOCORF_2240_36_68	65.41	0	1	699.86	0.35	3	10.6996	3.41948
XOCORF_3666_363_398	27.44	0	1	293.25	0.32	3	10.687	3.41778
XOCORF_3757_2014_2049	88.01	0.47	3	939.4	0.39	3	10.6738	3.416
XOCORF_1868_746_781	43.42	0.34	2	463.3	0.37	4	10.6702	3.41552
XOCORF_3235_2380_2415	187.27	0.28	3	1997.16	0.14	3	10.6646	3.41476
XOCORF_0533_377_412	82.19	0.76	3	875.07	0.24	3	10.6469	3.41236
XOCORF_0811_1031_1066	41.97	0	1	445.97	0.34	3	10.6259	3.40952
XOCORF_2206_56_85	37.07	0	1	393.5	0	1	10.6151	3.40804
XOCORF_0111_36_67	31.25	0	1	331.04	0.22	3	10.5933	3.40508
XOCORF_4125_258_288	71.05	0.17	3	752.02	0.11	3	10.5844	3.40386
XOCORF_0729_609_644	52.15	0.53	3	551.37	0.21	2	10.5728	3.40228
XOCORF_2952_733_767	243.3	0.31	3	2562.42	0.59	3	10.5319	3.3967
XOCORF_2084_97_132	47.42	0	1	499.37	0	1	10.5308	3.39654
XOCORF_1978_2188_2223	62.51	0.34	2	658.02	0.31	3	10.5266	3.39597
XOCORF_3565_2403_2438	35.37	1.17	3	369.76	0.2	3	10.4541	3.38599
XOCORF_1605_525_555	51.6	0.5	3	539.34	0.34	3	10.4523	3.38575
XOCORF_2132_96_130	60.87	0	1	636.16	0	1	10.4511	3.38559
XOCORF_1051_766_801	44.33	0	1	461.89	0.25	3	10.4194	3.38119
XOCORF_2128_1120_1155	35.7	0.16	2	371.95	0.17	3	10.4188	3.38111
XOCORF_4214_684_715	71.77	0.28	3	745.46	0.32	3	10.3868	3.37668
XOCORF_4664_296_330	51.06	0	1	530.05	0.25	4	10.3809	3.37586
XOCORF_1008_813_848	28.52	0.09	2	296.06	0.32	3	10.3808	3.37584
XOCORF_4551_17_49	70.32	0	1	728.91	0.26	2	10.3656	3.37373
XOCORF_2115_361_396	48.45	0.84	3	502.18	0.36	4	10.3649	3.37364
XOCORF_0346_331_364	90.55	1	3	938.46	0.32	3	10.364	3.37351
XOCORF_1998_1629_1664	112.41	0.32	3	1164.57	0.11	3	10.36	3.37296
XOCORF_2553_288_317	50.7	0.78	2	524.97	0.15	3	10.3544	3.37218
XOCORF_0411_362_392	50.88	0.81	3	525.6	0.27	3	10.3302	3.36879
XOCORF_3597_647_679	46.21	0.27	3	476.88	0.08	3	10.3198	3.36735
XOCORF_2867_577_612	131.37	0.34	3	1355.38	0.35	3	10.3173	3.36699
XOCORF_0048_1012_1047	123.37	0.3	3	1272	0.02	3	10.3104	3.36604
XOCORF_3178_316_346	27.71	0.04	2	285.13	0.27	3	10.2898	3.36314
XOCORF_4138_625_660	77.83	0.04	3	798.55	0.02	3	10.2602	3.35898
XOCORF_0672_92_123	28.16	0	1	288.57	0.14	3	10.2475	3.3572
XOCORF_1673_58_90	56.69	0.67	2	580.57	0.18	3	10.2411	3.3563
XOCORF_4590_729_763	66.74	0.45	3	683	0.26	3	10.2337	3.35526
XOCORF_0875_133_168	99.94	0	1	1020.29	0	1	10.209	3.35177
XOCORF_0448_734_769	87.09	0.25	3	884.12	0.32	3	10.1518	3.34366
XOCORF_0358_134_163	45.67	0.52	3	462.52	0.06	3	10.1274	3.3402
XOCORF_4236_58_92	63.69	0.37	2	644.9	0.22	3	10.1256	3.33994
XOCORF_0267_823_858	55.06	0	1	554.65	0.14	3	10.0736	3.3325
XOCORF_1793_113_148	68.31	0.76	2	687.69	0.24	3	10.0672	3.33159
XOCORF_2033_85_116	46.52	0	1	468.14	0.26	3	10.0632	3.33102
XOCORF_1436_133_168	42.88	0	1	430.98	0.35	3	10.0508	3.32924
XOCORF_2771_105_140	80.07	0.31	3	803.86	0.2	3	10.0395	3.32761
XOCORF_1913_1691_1724	30.53	0	1	306.37	0.07	2	10.035	3.32698
XOCORF_2680_519_554	58.42	0.2	2	585.87	0.43	3	10.0286	3.32605
XOCORF_1607_349_380	31.52	0.57	2	315.74	0.16	3	10.0171	3.3244
XOCORF_2750_979_1014	73.95	0.53	3	739.84	0.12	3	10.0046	3.32259
XOCORF_3426_1193_1228	41.7	0.87	2	415.67	0.43	3	9.96811	3.31732
XOCORF_1454_553_588	52.39	1.01	3	521.85	0.26	3	9.96087	3.31627
XOCORF_0946_1541_1576	96.3	0.83	2	958.45	0.21	3	9.95275	3.3151
XOCORF_3734_70_100	37.98	0	1	377.57	0.01	2	9.94128	3.31343
XOCORF_4179_197_231	82.01	0.4	3	814.79	0.47	3	9.93525	3.31256
XOCORF_3072_532_565	167.77	0.05	3	1665.34	0.62	2	9.92633	3.31126
XOCORF_4489_8086_8119	50.51	0	1	501.24	0.37	3	9.92358	3.31086
XOCORF_4613_693_727	41.37	0.8	3	408.49	0.4	4	9.87406	3.30364
XOCORF_1624_1729_1762	43.33	0.71	2	427.22	0.31	3	9.85968	3.30154
XOCORF_3903_355_386	102.18	0.31	3	1005.61	0.27	3	9.84155	3.29889
XOCORF_0146_1139_1174	59.6	0	1	586.19	0.24	3	9.8354	3.29798
XOCORF_2342_705_737	33.07	0	1	324.8	0.16	3	9.82159	3.29596
XOCORF_1494_6_40	60.45	0.32	3	593.37	0.53	3	9.81588	3.29512
XOCORF_3744_819_854	68.32	0	1	670.19	0.48	3	9.80957	3.29419
XOCORF_0745_600_635	33.67	0.76	3	329.79	0.2	3	9.79477	3.29201
XOCORF_1529_633_668	83.86	0.09	2	818.54	0.15	3	9.76079	3.287
XOCORF_1151_168_202	37.98	0	1	370.39	0.39	3	9.75224	3.28573
XOCORF_2229_517_551	25.26	0	1	246.09	0.19	3	9.74228	3.28426
XOCORF_2373_1143_1178	90.58	0.28	2	881.31	0.42	3	9.72963	3.28239
XOCORF_2946_288_323	45.85	0.15	3	445.34	0.53	3	9.71298	3.27991
XOCORF_4240_147_183	76.31	0	1	738.28	0	1	9.67475	3.27422
XOCORF_0726_457_492	39.43	0.71	3	379.76	0.14	3	9.63125	3.26772
XOCORF_0491_332_367	28.53	0	1	274.2	0.16	3	9.61094	3.26468
XOCORF_4116_1118_1148	97.39	0	1	935.96	0	1	9.61043	3.2646
XOCORF_1819_350_381	24.17	0	1	232.04	0.13	3	9.60033	3.26308
XOCORF_3453_1538_1573	158.44	0.39	3	1519.65	0.17	3	9.59133	3.26173
XOCORF_4088_28_63	62.93	0.31	3	603.36	0.17	3	9.5878	3.2612
XOCORF_2378_866_901	125.92	0.52	3	1204.23	0.54	3	9.56345	3.25753
XOCORF_0409_31_65	63.6	0	1	607.73	0.46	3	9.5555	3.25633
XOCORF_1598_395_429	74.62	0.26	3	712.67	0.27	3	9.55066	3.2556
XOCORF_2119_601_634	36.04	0.49	3	344.15	0.31	3	9.54911	3.25537
XOCORF_1389_245_280	75.04	0	2	715.79	0.29	3	9.53878	3.2538
XOCORF_2503_47_82	110.84	0	1	1053.08	0	1	9.5009	3.24806
XOCORF_1879_221_251	64.78	0.35	2	615.23	0.1	3	9.49722	3.24751
XOCORF_3115_638_673	78.86	0.18	3	748.9	0.22	3	9.49658	3.24741
XOCORF_3237_459_494	31.07	0	1	294.19	0.01	2	9.46862	3.24315
XOCORF_2186_65_100	78.31	0	1	740.15	0	1	9.45154	3.24055
XOCORF_1649_1479_1514	31.25	0.95	2	294.19	0.28	3	9.41408	3.23482
XOCORF_2989_541_576	53	0.91	3	498.74	0.09	3	9.41019	3.23422
XOCORF_3057_301_335	41.16	0.97	2	386.94	0.71	3	9.40087	3.23279
XOCORF_2004_2474_2503	59.48	0.3	3	558.86	0.19	2	9.39576	3.23201
XOCORF_0388_1297_1332	68.81	0.55	3	646.46	0.29	3	9.39486	3.23187
XOCORF_1350_410_441	81.83	0.24	3	767.95	0.12	3	9.3847	3.23031
XOCORF_4343_161_193	102.75	0.31	4	958.92	0.17	4	9.33255	3.22227
XOCORF_1850_321_356	82.41	0.23	2	766.86	0.02	2	9.30542	3.21807
XOCORF_2853_2_34	31.62	0	1	294.19	0	1	9.30392	3.21784
XOCORF_2910_979_1013	82.07	0.46	3	763.26	0.39	3	9.30011	3.21725
XOCORF_2676_31_65	52.75	0.6	3	488.12	0.17	3	9.25346	3.20999
XOCORF_0843_892_926	125.98	0.4	3	1164.88	0.37	3	9.24655	3.20891
XOCORF_4524_173_207	35.61	0	1	328.85	0.26	3	9.23477	3.20708
XOCORF_4004_842_877	98.18	0.3	3	905.67	0.24	3	9.22459	3.20548
XOCORF_3034_97_132	81.34	0.75	3	750.14	0.27	3	9.22228	3.20512
XOCORF_2896_1295_1330	57.42	0	1	527.79	0.23	3	9.19175	3.20034
XOCORF_2802_1182_1217	81.58	0.32	3	749.05	0.17	2	9.18178	3.19877
XOCORF_3724_163_198	76.19	0.27	3	698.3	0.23	3	9.16524	3.19617
XOCORF_2140_172_203	39.16	0.98	2	358.52	0.25	3	9.15526	3.1946
XOCORF_3819_364_397	48.7	0	1	443.78	0.34	3	9.11253	3.18785
XOCORF_3543_1653_1688	64.02	0.92	3	578.69	0.19	3	9.03921	3.1762
XOCORF_2455_75_105	67.77	0	1	611.8	0	1	9.02759	3.17434
XOCORF_3010_323_354	197.81	0.11	3	1784.17	0.03	3	9.01961	3.17307
XOCORF_1235_1299_1334	87.4	0.22	3	788.24	0.13	3	9.01876	3.17293
XOCORF_4510_17_52	94.85	0	1	855.39	0	1	9.01834	3.17286
XOCORF_4550_841_876	85.16	0.25	3	767.64	0.06	3	9.01409	3.17218
XOCORF_3613_1501_1532	96.36	0.12	3	868.19	0.36	3	9.00986	3.1715
XOCORF_3439_1488_1523	158.62	0	1	1429.08	0.2	3	9.00946	3.17144
XOCORF_1837_270_305	51.42	0	1	463.14	0.21	3	9.007	3.17105
XOCORF_4173_846_879	66.02	0.21	3	593.68	0.18	3	8.99243	3.16871
XOCORF_1786_353_388	86.94	0.45	2	781.38	0.12	3	8.98758	3.16793
XOCORF_2236_162_191	39.61	0.15	2	354.77	0.17	3	8.95658	3.16295
XOCORF_1043_246_276	46.52	0	1	416.3	0.4	3	8.94884	3.1617
XOCORF_2618_67_102	55.78	0	1	499.06	0.5	3	8.94693	3.16139
XOCORF_0993_225_260	41.97	0	1	375.07	0.39	3	8.93662	3.15973
XOCORF_4471_112_141	69.05	0	1	616.48	0	1	8.92802	3.15834
XOCORF_1136_211_244	83.52	0.63	3	745.46	0.36	3	8.92553	3.15794
XOCORF_3704_642_676	85.76	0	1	765.45	0	1	8.92549	3.15793
XOCORF_2422_1166_1199	41.25	0.06	2	367.58	0.32	3	8.91103	3.15559
XOCORF_2301_41_72	61.41	0	1	546.21	0	1	8.89448	3.15291
XOCORF_2997_740_775	64.62	0.49	3	574.32	0.11	3	8.88765	3.1518
XOCORF_2193_902_937	58.78	0.59	2	522.17	0.52	3	8.88346	3.15112
XOCORF_4637_811_844	41.31	0.54	3	366.02	0.23	3	8.86032	3.14736
XOCORF_4123_71_104	63.23	0.18	2	559.33	0.2	3	8.84596	3.14502
XOCORF_3748_499_533	51.97	0	1	459.71	0.22	3	8.84568	3.14497
XOCORF_1833_361_396	45.61	0	1	402.87	0.2	3	8.83293	3.14289
XOCORF_0644_465_500	61.42	1.22	3	541.84	0.62	3	8.82188	3.14109
XOCORF_3247_235_265	22.71	0	1	199.87	0.38	3	8.80097	3.13766
XOCORF_2821_9_44	102.66	0.12	3	903.17	0.16	3	8.79768	3.13712
XOCORF_4354_587_620	73.04	0.05	3	641.78	0.36	3	8.78669	3.13532
XOCORF_3705_1989_2024	38.88	0	1	341.03	0.2	3	8.77135	3.1328
XOCORF_1543_120_152	35.79	0	1	313.55	0.23	3	8.76083	3.13107
XOCORF_1232_1174_1206	59.06	0.21	2	516.86	0.14	3	8.75144	3.12952
XOCORF_3576_373_408	72.62	0.65	3	633.97	0.54	3	8.72996	3.12598
XOCORF_2653_142_175	58.51	0.35	3	510.61	0.25	3	8.72688	3.12547
XOCORF_2474_35_65	111.93	0	1	975.31	0	1	8.71357	3.12326
XOCORF_1855.1_258_290	48.33	0	1	420.67	0	1	8.70412	3.1217
XOCORF_4538_276_309	23.98	0	1	208.62	0.21	3	8.69975	3.12097
XOCORF_0878_369_404	69.59	0.61	3	605.23	0.13	2	8.69708	3.12053
XOCORF_3331_1150_1182	103.33	0.38	3	896.14	0.07	2	8.6726	3.11646
XOCORF_1788_246_281	51.24	0.11	2	443.63	0.13	2	8.65788	3.11401
XOCORF_1522_201_236	63.96	0.38	3	553.71	0.11	3	8.65713	3.11389
XOCORF_2812_1027_1060	80.86	0.11	3	697.99	0.12	3	8.63208	3.10971
XOCORF_0178_209_241	48.97	0.65	2	422.23	0.23	3	8.62222	3.10806
XOCORF_3548_18_49	55.06	0	1	474.54	0.48	2	8.6186	3.10745
XOCORF_3176_369_404	54.21	0.69	3	466.89	0.57	3	8.61262	3.10645
XOCORF_2584_1264_1299	41.43	0	1	356.33	0.2	3	8.60077	3.10447
XOCORF_3050_1969_2003	48.43	0.85	2	415.98	0.1	3	8.5893	3.10254
XOCORF_1145_2_34	93.39	0.15	3	801.68	0.07	3	8.58422	3.10169
XOCORF_1996_1163_1196	88.03	0.01	2	755.14	0.34	3	8.57821	3.10068
XOCORF_3068_146_181	61.6	0	1	528.41	0	1	8.57808	3.10066
XOCORF_0168_89_124	52.69	0	1	451.59	0.47	3	8.5707	3.09941
XOCORF_4140_1494_1529	79.4	0	1	680.19	0.49	3	8.56662	3.09873
XOCORF_1628_177_212	63.96	0.49	2	547.62	0.05	2	8.56191	3.09793
XOCORF_4204_58_92	66.41	0.4	2	568.46	0.65	4	8.55986	3.09759
XOCORF_4124_999_1028	47.7	0.36	2	408.18	0.28	3	8.55723	3.09714
XOCORF_0067_1118_1148	82.67	0	1	705.49	0	1	8.53381	3.09319
XOCORF_2385_167_202	85.28	0.26	3	725.78	0.17	3	8.51055	3.08925
XOCORF_3578_13_45	34.98	0.33	2	297.62	0.26	3	8.50829	3.08887
XOCORF_1426_1144_1174	46.51	0.54	3	395.06	0.17	3	8.49409	3.08646
XOCORF_3658_2177_2207	72.62	0.41	3	616.48	0.12	3	8.48912	3.08562
XOCORF_2710_212_244	91.58	0.08	3	777	0.11	3	8.48439	3.08481
XOCORF_2998_221_255	67.32	0.91	2	570.89	0.31	3	8.48024	3.08411
XOCORF_2612_33_65	65.23	0	1	552.77	0	1	8.47417	3.08307
XOCORF_2922_17_52	50.69	0	1	427.54	0.31	3	8.43441	3.07629
XOCORF_2064_828_863	41.61	0.21	2	350.71	0.31	3	8.4285	3.07528
XOCORF_0948_208_243	69.29	0.24	3	583.38	0.13	3	8.4194	3.07372
XOCORF_3409_110_143	39.07	0	1	327.92	0	1	8.39314	3.06921
XOCORF_2855_525_557	47.24	0	1	395.06	0.6	3	8.36283	3.06399
XOCORF_0780_798_830	55.36	0.3	3	462.83	0.15	3	8.36037	3.06357
XOCORF_3230_793_828	32.34	0	1	270.14	0.33	3	8.35312	3.06232
XOCORF_0865_417_447	89.94	0.5	3	751.08	0.37	3	8.3509	3.06193
XOCORF_4519_33_68	46.52	0	1	388.19	0.62	3	8.34458	3.06084
XOCORF_0912_769_803	45.16	0.15	2	376.64	0.46	3	8.34012	3.06007
XOCORF_3832_692_722	66.5	0.61	3	554.33	0.25	3	8.33579	3.05932
XOCORF_3249_57_92	30.89	0	1	257.33	0.05	3	8.33053	3.05841
XOCORF_1923_829_864	49.15	0.72	2	407.24	0.25	3	8.28566	3.05062
XOCORF_4061_7702_7737	60.51	0	1	500.3	0.18	3	8.26805	3.04755
XOCORF_1337_2502_2531	47.06	0.44	2	388.5	0.03	3	8.25542	3.04534
XOCORF_0222_267_302	81.4	0.33	3	670.82	0.41	3	8.24103	3.04283
XOCORF_0228_988_1023	70.44	0.35	3	580.25	0.24	3	8.23751	3.04221
XOCORF_2874_629_662	119.56	0.4	2	981.25	0.44	3	8.20718	3.03689
XOCORF_2526_25_55	66.56	0.41	3	545.28	0.28	3	8.19231	3.03427
XOCORF_1020_191_225	103.21	0	1	845.08	0	1	8.18797	3.03351
XOCORF_4349_250_279	113.11	0.28	2	925.66	0.2	3	8.18371	3.03276
XOCORF_4016_3_37	94.03	0.77	2	768.88	0.09	3	8.17696	3.03157
XOCORF_1619_362_397	54.57	0.36	3	445.97	0.24	2	8.17244	3.03077
XOCORF_1083_1225_1259	29.71	0.19	2	242.66	0.38	2	8.16762	3.02992
XOCORF_0397_199_231	62.96	0.73	2	513.42	0.41	3	8.1547	3.02763
XOCORF_0523_1297_1329	52.23	0.28	2	425.35	0.39	3	8.14379	3.0257
XOCORF_1432_9_44	98.48	0.44	3	801.36	0.3	3	8.13729	3.02455
XOCORF_1321_410_442	34.58	0.17	3	280.76	0.12	3	8.11914	3.02133
XOCORF_2833_472_501	28.71	0	1	232.66	0.11	3	8.1038	3.0186
XOCORF_3313_375_405	41.25	0	1	333.85	0.1	3	8.09333	3.01673
XOCORF_0202_840_874	38.7	0.87	2	312.61	0.5	3	8.07778	3.01396
XOCORF_4643_184_214	53.06	0.06	3	425.82	0.15	2	8.02525	3.00455
XOCORF_1545_116_146	45.61	0	1	365.7	0.23	3	8.01798	3.00324
XOCORF_0914_177_212	58.51	0.07	2	469.07	0.29	3	8.01692	3.00305
XOCORF_2780_65_100	36.16	0	1	289.5	0.24	3	8.00608	3.0011
XOCORF_2545_2663_2693	64.02	0.12	3	512.48	0.37	3	8.005	3.0009
XOCORF_3267_630_665	67.59	0	1	540.59	0.38	4	7.99808	2.99965
XOCORF_0435_665_700	38.7	0	1	309.18	0	1	7.98915	2.99804
XOCORF_0856_201_232	52.42	0.7	2	418.48	0.09	3	7.98321	2.99697
XOCORF_4366_121_153	35.43	0	1	282.63	0.11	3	7.97714	2.99587
XOCORF_0944_783_818	76.31	0	1	606.17	0.39	2	7.94352	2.98978
XOCORF_2990_343_376	116.29	0.23	3	923.47	0.22	3	7.9411	2.98934
XOCORF_4566_465_500	142.03	0.36	3	1125.22	0.14	3	7.92241	2.98594
XOCORF_3185_1318_1353	148.27	0.48	3	1173.94	0.71	3	7.91758	2.98506
XOCORF_1111_333_366	34.52	0	1	272.64	0.36	3	7.89803	2.98149
XOCORF_2065_313_348	90.49	0.32	2	714.54	0.25	3	7.89634	2.98118
XOCORF_2551_1897_1932	89.82	0.18	3	707.99	0.3	3	7.88232	2.97862
XOCORF_2961_779_814	74.68	0	1	587.44	0.4	3	7.8661	2.97565
XOCORF_0817_67_102	116.83	0	1	917.23	0	1	7.85098	2.97287
XOCORF_3228_205_239	65.65	0.16	3	514.67	0.31	3	7.8396	2.97078
XOCORF_0736_91_126	372.91	0.33	3	2917.51	0.11	3	7.82363	2.96784
XOCORF_3187_25_60	105.51	0.44	3	825.09	0.32	3	7.82002	2.96717
XOCORF_2945_335_370	65.41	0.16	3	511.24	0.57	3	7.81593	2.96642
XOCORF_2202_209_244	50.88	0	1	396.31	0.16	3	7.78911	2.96146
XOCORF_4485_461_496	41.06	0	1	319.8	0.59	3	7.7886	2.96136
XOCORF_3884_567_601	76.25	0.12	3	589.94	0.57	3	7.73692	2.95176
XOCORF_0345_501_531	79.41	0.09	2	613.98	0.6	3	7.73177	2.9508
XOCORF_1014_153_188	31.8	0.61	3	245.7	0.27	4	7.72642	2.9498
XOCORF_2600_143_177	29.98	0.63	3	231.42	0.38	3	7.71915	2.94844
XOCORF_3301_2_33	85.76	0	1	661.14	0.51	3	7.70919	2.94658
XOCORF_3590_101_134	66.68	0	1	513.42	0	1	7.69976	2.94481
XOCORF_4577_2207_2242	110.57	0.34	2	851.33	0.31	3	7.69947	2.94476
XOCORF_3005_473_508	399.19	0.49	4	3062.02	0.09	4	7.67058	2.93934
XOCORF_2758_52_82	34.34	0	1	263.27	0.4	3	7.66657	2.93858
XOCORF_0738_517_552	104.24	0.15	3	798.86	0.16	3	7.66366	2.93803
XOCORF_2102_1199_1234	42.7	0	1	327.21	0.43	4	7.663	2.93791
XOCORF_2210_110_139	35.43	0.88	3	271.08	0.14	3	7.65114	2.93568
XOCORF_2732_818_853	30.16	0.63	3	229.23	0.08	3	7.60046	2.92609
XOCORF_2561_201_231	81.68	0.47	2	620.23	0.23	3	7.59341	2.92475
XOCORF_3107_2_32	137.79	0.08	3	1045.89	0.05	3	7.59046	2.92419
XOCORF_4147_1072_1107	53.12	0.32	3	401.46	0.2	2	7.55761	2.91793
XOCORF_3166_257_292	35.73	0.65	3	269.82	0.28	4	7.55164	2.91679
XOCORF_0498_341_376	58.08	0.5	3	438.47	0.27	3	7.54941	2.91636
XOCORF_0355_142_177	46.7	0	1	351.96	0.54	3	7.53662	2.91392
XOCORF_3122_823_857	43.06	0	1	324.48	0.26	3	7.53553	2.91371
XOCORF_1566_2698_2727	120.83	0	1	909.42	0.38	3	7.52644	2.91197
XOCORF_3153_585_620	84.49	0	1	635.22	0.39	3	7.51829	2.9104
XOCORF_0554_24_54	67.59	0	1	507.8	0	1	7.51295	2.90938
XOCORF_0058_979_1014	31.01	0.35	3	232.36	0.07	2	7.49307	2.90556
XOCORF_3259_1836_1871	88.79	0.76	3	664.89	0.58	3	7.48834	2.90465
XOCORF_4477_389_424	66.32	0.41	3	496.56	0.3	3	7.48733	2.90445
XOCORF_4085_793_828	71.59	0.64	2	535.28	0.23	3	7.47702	2.90246
XOCORF_4341_157_190	46.7	0.45	3	349.15	0.07	3	7.47645	2.90235
XOCORF_1119_41_73	78.25	0.58	3	583.69	0.53	3	7.4593	2.89904
XOCORF_3152_61_96	44.27	0.67	3	329.79	0.34	4	7.44951	2.89715
XOCORF_0601_137_172	56.06	0.19	2	417.55	0.25	3	7.44827	2.89691
XOCORF_2576_526_557	115.92	0	1	862.89	0	1	7.44384	2.89605
XOCORF_2173_114_144	106.23	0.68	3	790.74	0.4	3	7.44366	2.89601
XOCORF_3299_556_589	95.39	0	1	709.23	0	1	7.43506	2.89434
XOCORF_1383_296_328	45.24	0	1	335.72	0.4	3	7.42087	2.89159
XOCORF_4390_370_403	119.2	0	1	884.43	0	1	7.41971	2.89136
XOCORF_1931_1300_1329	37.61	0.7	3	277.95	0.17	3	7.39032	2.88564
XOCORF_0791_44_73	39.43	0	1	291.38	0.03	2	7.3898	2.88554
XOCORF_2978_568_601	142.63	0.3	3	1053.39	0.22	3	7.38547	2.88469
XOCORF_4600_1670_1701	51.97	0.39	3	383.82	0.27	3	7.38541	2.88468
XOCORF_3253_890_925	30.89	0	1	228.13	0.12	2	7.38524	2.88464
XOCORF_3009_140_174	41.49	1.03	3	306.06	0.2	3	7.37672	2.88298
XOCORF_0900_243_274	124.47	0.2	3	915.66	0.21	3	7.35647	2.87901
XOCORF_2699_245_280	144.09	0.14	2	1059.64	0.01	2	7.35401	2.87853
XOCORF_2682_117_152	46.78	0.13	2	343.84	0.29	3	7.35015	2.87777
XOCORF_2729_93_128	41.97	0	1	307.77	0.44	2	7.3331	2.87442
XOCORF_3857_1369_1404	47.7	0.84	2	349.78	0.24	3	7.33291	2.87439
XOCORF_3727_910_945	134.09	0.12	3	983.12	0.2	3	7.33179	2.87417
XOCORF_1681_1183_1218	92.61	0.34	3	678.63	0.2	3	7.32783	2.87339
XOCORF_4194_337_372	75.77	0.12	2	554.64	0.24	3	7.32005	2.87185
XOCORF_4644_822_857	79.04	0.75	2	577.76	0.26	3	7.30972	2.86982
XOCORF_2792_777_807	119.37	0.73	3	871.32	0.17	3	7.29932	2.86776
XOCORF_2707_2236_2271	74.68	0.34	3	544.96	0.38	3	7.29727	2.86736
XOCORF_1283_1367_1402	115.65	0.24	2	839.78	0.38	3	7.26139	2.86025
XOCORF_2296_414_449	58.26	0.12	3	421.6	0.35	3	7.23653	2.8553
XOCORF_3214_15_46	55.48	0.16	3	400.99	0.33	3	7.22765	2.85353
XOCORF_4402_232_261	84.67	0	1	610.86	0	1	7.2146	2.85092
XOCORF_1451_609_644	42.7	0	1	307.93	0.4	3	7.21148	2.85029
XOCORF_2251_162_197	51.06	0.24	2	368.2	0.37	2	7.21112	2.85022
XOCORF_4507_8_37	101.57	0	1	731.72	0	1	7.2041	2.84882
XOCORF_1403_88_123	72.05	0.35	2	519.05	0.4	3	7.20402	2.8488
XOCORF_3349_609_644	44.52	0.66	3	320.42	0.15	3	7.19721	2.84744
XOCORF_4025_3271_3303	78.38	0.3	3	563.7	0.17	3	7.19189	2.84637
XOCORF_0681_486_518	181.03	0.14	3	1299.79	0.13	3	7.17997	2.84398
XOCORF_4055_3_32	88.67	0.48	2	636.16	0.27	3	7.17447	2.84287
XOCORF_2541_469_504	27.62	0	1	197.69	0.45	2	7.15749	2.83945
XOCORF_1246_86_118	59.51	0.72	2	425.67	0.38	3	7.15292	2.83853
XOCORF_4542_76_109	60.51	0	1	430.66	0.3	3	7.11717	2.8313
XOCORF_2906_29_60	51.36	0.49	3	365.39	0.2	3	7.11429	2.83072
XOCORF_3581_701_736	70.32	0.75	3	499.99	0.36	3	7.11021	2.82989
XOCORF_0121_7_37	24.53	0	1	173.95	0.26	3	7.09132	2.82605
XOCORF_4369_13_46	70.98	0.94	3	502.8	0.51	3	7.08369	2.8245
XOCORF_2044_265_300	45.43	0	1	321.05	0.12	3	7.06692	2.82108
XOCORF_4313_990_1022	59.06	0.81	2	416.92	0.24	3	7.05926	2.81952
XOCORF_2939_240_275	77.16	0.11	3	541.84	0.16	3	7.02229	2.81194
XOCORF_3492_94_125	58.14	0	1	407.55	0	1	7.0098	2.80937
XOCORF_1834_175_210	74.13	0	2	519.36	0.14	3	7.00607	2.80861
XOCORF_0295_804_835	95.7	0.38	3	668.95	0.12	3	6.99007	2.80531
XOCORF_0557_88_117	81.95	0	1	571.51	0	1	6.97389	2.80196
XOCORF_1694_409_444	39.67	0.89	3	275.76	0.47	3	6.95135	2.79729
XOCORF_0494_369_404	72.86	0.53	3	506.24	0.44	3	6.94812	2.79662
XOCORF_3716_840_875	119.5	0.53	3	829.78	0.06	3	6.94377	2.79572
XOCORF_1725_337_372	88.79	0.63	3	616.48	0.21	3	6.94312	2.79558
XOCORF_4337_781_813	47.6	0.9	3	329.48	0.54	3	6.92185	2.79116
XOCORF_0326_17_52	52.51	0	1	363.2	0.2	3	6.91678	2.7901
XOCORF_1064_449_484	102.18	1.1	3	705.95	0.39	4	6.90889	2.78845
XOCORF_3269_29_68	41.43	0	1	285.75	0	1	6.89718	2.78601
XOCORF_2693_848_882	135.18	0	1	931.28	0	1	6.88918	2.78433
XOCORF_0374_190_225	38.34	0	1	263.27	0.26	3	6.86672	2.77962
XOCORF_2986_1171_1206	92.85	0.48	3	636.78	0.3	3	6.85816	2.77782
XOCORF_3378_2041_2076	151.41	0.35	3	1037.62	0.27	2	6.85305	2.77675
XOCORF_2907_622_654	66.5	0	1	455.65	0.36	3	6.85188	2.7765
XOCORF_4311_17_52	35.89	0.43	2	245.47	0.11	3	6.83951	2.77389
XOCORF_2329_178_213	111.14	0.19	3	759.83	0.19	3	6.83669	2.7733
XOCORF_3277_31_61	52.42	0.25	2	358.21	0.43	3	6.83346	2.77262
XOCORF_3989_89_124	148.63	0	1	1013.73	0	1	6.82049	2.76988
XOCORF_1769_486_518	116.23	0.43	3	790.43	0.29	3	6.80057	2.76566
XOCORF_1801_377_412	24.8	0.05	2	168.64	0.26	3	6.8	2.76553
XOCORF_1575_4449_4478	61.78	0	1	417.23	0.4	3	6.75348	2.75563
XOCORF_2590_287_318	40.52	0	1	273.58	0.38	3	6.75173	2.75526
XOCORF_0551_130_163	126.83	0.37	3	855.39	0.14	2	6.74438	2.75369
XOCORF_4460_51_82	80.22	0.41	4	540.83	0.49	4	6.74183	2.75314
XOCORF_2126_307_342	93.88	0.74	3	632.72	0.13	3	6.73967	2.75268
XOCORF_2053_243_278	34.34	0.87	2	231.41	0.27	3	6.73879	2.75249
XOCORF_4211_1329_1364	53.78	0.25	2	362.27	0.28	3	6.73615	2.75192
XOCORF_3219_968_1003	99.57	0	1	670.2	0.4	3	6.73094	2.75081
XOCORF_0933_1436_1469	61.69	0.86	2	414.11	0.32	4	6.71276	2.74691
XOCORF_4681_218_251	33.07	0	1	221.81	0.24	4	6.70729	2.74573
XOCORF_0225_1824_1859	157.47	0.3	3	1053.7	0.26	3	6.69143	2.74232
XOCORF_1835_493_528	96.3	0.27	3	644.27	0.28	3	6.69024	2.74206
XOCORF_4275_2_34	231.67	0.32	3	1549.63	0.48	3	6.68895	2.74178
XOCORF_4467_835_870	103.33	0.37	3	690.18	0.26	3	6.67938	2.73971
XOCORF_3635_981_1015	83.34	0.37	3	556.21	0.34	3	6.67399	2.73855
XOCORF_3180_313_348	83.94	0.18	3	559.95	0.31	3	6.67084	2.73787
XOCORF_3419_57_86	56.87	0	1	378.82	0.33	3	6.66116	2.73577
XOCORF_2279_101_134	31.43	0	1	209.24	0.2	3	6.65733	2.73494
XOCORF_3585_554_589	184.48	0.17	3	1227.97	0.35	3	6.65639	2.73474
XOCORF_2072_249_282	79.1	0.31	3	525.92	0.34	3	6.6488	2.73309
XOCORF_3976_561_596	131.25	0.25	3	871.63	0.09	3	6.64099	2.7314
XOCORF_3850_879_914	48.7	0	1	323	0.25	4	6.63244	2.72954
XOCORF_0257_345_380	88.67	0	1	585.56	0.47	3	6.60381	2.7233
XOCORF_0770_2340_2372	115.62	0.15	3	763.26	0.4	3	6.60145	2.72278
XOCORF_0153_552_581	161.71	0	1	1067.13	0	1	6.59904	2.72226
XOCORF_0663_376_406	123.68	0.24	3	814.79	0.02	3	6.58789	2.71982
XOCORF_1264_663_698	67.65	0.61	3	445.65	0.63	3	6.58758	2.71975
XOCORF_4178_121_155	43.79	0	1	288.25	0.29	3	6.58255	2.71865
XOCORF_3754_401_436	78.74	0.56	3	517.79	0.29	3	6.57595	2.7172
XOCORF_3749_1081_1116	73.47	0.64	3	482.5	0.34	3	6.56731	2.7153
XOCORF_2221_641_676	39.67	0.9	3	260.46	0.04	3	6.56567	2.71494
XOCORF_3602_41_76	265.95	0.15	3	1736.08	0.05	3	6.52784	2.70661
XOCORF_2577_1207_1236	104.66	0	1	683	0	1	6.52589	2.70618
XOCORF_2243_1715_1746	182.37	0.52	3	1188.93	0.16	3	6.51933	2.70472
XOCORF_1917_66_95	142.75	0.33	3	929.72	0.2	3	6.51292	2.70331
XOCORF_1333_409_441	115.56	0	1	752.33	0	1	6.5103	2.70272
XOCORF_1239_5_35	48.51	0	1	315.74	0	1	6.50876	2.70238
XOCORF_4094_292_327	98.94	0.11	2	643.34	0.32	3	6.50232	2.70096
XOCORF_2336_2875_2910	231.61	0.14	3	1502.79	0.1	3	6.48845	2.69787
XOCORF_2901_216_251	37.43	0.43	3	242.42	0.43	4	6.47662	2.69524
XOCORF_3720_193_228	87.94	0	1	567.76	0.23	3	6.45622	2.69069
XOCORF_1995_881_916	82.13	0.2	3	529.35	0.14	2	6.44527	2.68824
XOCORF_3373_554_588	61.05	0.72	2	393.19	0.08	3	6.44046	2.68716
XOCORF_2761_783_818	65.96	0.45	2	423.79	0.23	3	6.42495	2.68369
XOCORF_0413_17_48	103.21	0	1	662.39	0.36	2	6.41789	2.6821
XOCORF_4031_135_167	64.78	0.01	2	414.73	0.32	3	6.40213	2.67855
XOCORF_4338_3_35	120.65	0.11	3	772.32	0.2	3	6.40133	2.67837
XOCORF_1626_23_57	158.02	0.23	3	1009.98	0.02	3	6.39147	2.67615
XOCORF_1517_49_84	72.62	0.21	3	463.77	0.06	3	6.38626	2.67497
XOCORF_0310_309_344	90.42	0.19	3	577.13	0.03	3	6.38277	2.67418
XOCORF_2344_221_251	78.61	0.68	3	501.24	0.38	3	6.37629	2.67272
XOCORF_3211_127_158	118.95	0.11	3	757.33	0.11	3	6.36679	2.67057
XOCORF_2323_372_404	69.14	0.05	2	438.94	0.37	2	6.34857	2.66643
XOCORF_0790_779_812	28.35	0	1	179.88	0	1	6.34497	2.66561
XOCORF_1551_3_37	61.41	0	1	389.44	0.5	3	6.34164	2.66486
XOCORF_4487_41_76	94.58	0.29	2	598.99	0.08	3	6.33316	2.66292
XOCORF_0347_489_524	63.41	0	1	400.06	0	1	6.3091	2.65743
XOCORF_2404_280_315	82.25	0.42	3	518.73	0.32	3	6.30675	2.6569
XOCORF_0084_712_745	88.61	0.41	3	558.08	0.01	3	6.29816	2.65493
XOCORF_2969_229_262	147	0	1	924.72	0	1	6.29061	2.6532
XOCORF_1210_417_447	65.96	0	1	414.74	0.55	3	6.28775	2.65254
XOCORF_0073_892_922	143.36	0	1	901.3	0	1	6.28697	2.65236
XOCORF_3843_309_344	45.61	0	1	286.46	0.32	4	6.28064	2.65091
XOCORF_3885_345_380	101.93	0.16	3	639.9	0.08	3	6.27784	2.65027
XOCORF_4144_601_636	102.6	0.1	3	643.96	0.18	3	6.27641	2.64994
XOCORF_1162_193_224	126.58	0.26	3	793.55	0.24	3	6.26916	2.64827
XOCORF_2144_241_276	134.28	0.2	3	841.65	0.36	3	6.26787	2.64798
XOCORF_0685_417_452	177.22	0.13	3	1110.23	0.27	3	6.2647	2.64725
XOCORF_3924_227_256	57.96	0	1	362.27	0.1	3	6.25035	2.64394
XOCORF_1980_413_445	106.6	0.11	3	665.51	0.28	3	6.24306	2.64225
XOCORF_2964_93_128	69.05	0	1	430.97	0.18	4	6.24142	2.64187
XOCORF_2191_789_824	105.3	0.39	2	657.08	0.31	3	6.24008	2.64156
XOCORF_4181_174_204	109.75	0	1	683.94	0	1	6.2318	2.63965
XOCORF_1716_2690_2719	107.26	0.29	3	667.54	0.23	2	6.22357	2.63774
XOCORF_1022_3432_3465	140.88	0.14	3	874.44	0.08	3	6.20698	2.63389
XOCORF_2609_2_34	99.69	0.13	3	618.04	0.24	3	6.19962	2.63218
XOCORF_4447_73_108	75.09	0.99	4	464.7	0.4	4	6.18857	2.62961
XOCORF_3856_129_164	22.89	0	1	141.47	0.3	3	6.18043	2.62771
XOCORF_1318_176_209	222.83	0.3	3	1376	0.1	3	6.17511	2.62647
XOCORF_0094_135_164	98.48	0	1	608.05	0	1	6.17435	2.62629
XOCORF_3513_413_448	76.13	0.56	3	470.01	0.29	3	6.17378	2.62615
XOCORF_2348_2_37	122.53	0.3	3	756.08	0.24	3	6.17057	2.6254
XOCORF_4090_1110_1141	122.47	0	1	755.14	0	1	6.16592	2.62432
XOCORF_3101_561_596	94.12	0.19	3	580.26	0.16	3	6.16511	2.62413
XOCORF_2608_281_316	47.61	0	1	292.94	0.26	3	6.15291	2.62127
XOCORF_1177_885_920	97.87	0.28	3	601.49	0.23	3	6.14581	2.6196
XOCORF_3571_786_820	43.55	0.97	3	267.33	0.35	3	6.13846	2.61788
XOCORF_4573_19_53	48.88	0	1	299.5	0.22	3	6.12725	2.61524
XOCORF_3834_6_36	175.7	0.25	2	1076.19	0.07	3	6.12516	2.61475
XOCORF_3948_433_468	41.61	0	1	254.84	0.22	3	6.12449	2.61459
XOCORF_3672_199_229	68.14	0.19	2	417.23	0.29	3	6.12313	2.61427
XOCORF_0023_1681_1716	60.2	0.53	3	367.58	0.54	3	6.10598	2.61022
XOCORF_1900_14_44	96.97	0.29	3	591.5	0.18	3	6.09982	2.60877
XOCORF_4253_78_107	115.38	0	1	703.61	0	1	6.0982	2.60838
XOCORF_0536_237_272	69.22	0.22	2	421.6	0.36	3	6.09073	2.60661
XOCORF_3120_281_314	60.51	0	1	368.2	0.16	3	6.08494	2.60524
XOCORF_0916_721_753	126.58	0.18	3	770.13	0.34	3	6.08414	2.60505
XOCORF_2831_865_900	71.17	0.38	3	432.85	0.3	3	6.08192	2.60453
XOCORF_4080_74_107	164.44	0	1	998.74	0	1	6.07358	2.60255
XOCORF_3652_139_172	56.69	0.32	3	344.31	0.28	4	6.07356	2.60254
XOCORF_3947_446_479	77.22	0.14	3	468.76	0.14	3	6.07045	2.6018
XOCORF_0840_660_690	69.17	0.6	3	419.73	0.06	3	6.06809	2.60124
XOCORF_3708_248_281	79.16	0.44	3	480	0.2	3	6.06367	2.60019
XOCORF_2877_1100_1135	100.9	0.17	3	611.48	0.11	3	6.06026	2.59938
XOCORF_3236_85_116	68.5	0	1	414.42	0.67	3	6.04993	2.59692
XOCORF_3355_48_78	75.77	0.24	3	458.38	0.44	4	6.04962	2.59685
XOCORF_2175_1357_1392	78.92	0.12	3	476.88	0.2	3	6.04257	2.59516
XOCORF_2921_1137_1172	129.31	0.47	3	780.13	0.22	3	6.03302	2.59288
XOCORF_4145_158_187	111.44	0.29	3	672.07	0.19	3	6.03078	2.59234
XOCORF_2382_1185_1220	213.68	0.45	2	1284.18	0.15	3	6.00983	2.58732
XOCORF_4623_2_32	95.63	0.35	3	574.63	0.16	3	6.00889	2.5871
XOCORF_1159_2000_2034	177.64	0.11	3	1064.94	0.19	3	5.99493	2.58374
XOCORF_2806_1177_1212	48.39	0.52	3	289.82	0.34	3	5.98925	2.58238
XOCORF_1941_26_61	85.7	0.34	3	513.11	0.3	3	5.98728	2.5819
XOCORF_3026_469_504	58.87	0	1	351.03	0.17	3	5.9628	2.57599
XOCORF_3081_3_35	95.03	0.23	3	565.58	0.42	3	5.95159	2.57328
XOCORF_2427_49_84	148.15	0.14	3	881.31	0.2	3	5.94877	2.57259
XOCORF_3369_1711_1746	90.43	0.18	3	537.16	0.17	3	5.94006	2.57048
XOCORF_3280_379_414	59.23	0.52	3	351.34	0.12	3	5.93179	2.56847
XOCORF_0466_78_107	159.9	0	1	948.14	0	1	5.92958	2.56793
XOCORF_2472_2488_2522	212.23	0.3	3	1257.63	0.48	3	5.92579	2.56701
XOCORF_0454_1516_1551	218.53	0.13	3	1290.74	0.14	3	5.90647	2.5623
XOCORF_1357_160_192	298.23	0.11	3	1760.13	0.06	3	5.90192	2.56118
XOCORF_1208_158_189	56.78	0.21	2	335.1	0.05	3	5.90173	2.56114
XOCORF_2093_185_220	70.44	1.07	3	414.58	0.41	4	5.88558	2.55718
XOCORF_2757_132_167	96.94	0.59	2	570.26	0.47	3	5.88261	2.55646
XOCORF_2917_210_245	186.06	0	1	1093.36	0	1	5.87638	2.55493
XOCORF_2224_33_67	97.57	0	1	572.45	0	1	5.86707	2.55264
XOCORF_2387_387_422	48.06	0	2	281.54	0.36	4	5.85809	2.55043
XOCORF_1417_29_61	94.3	0	1	551.83	0	1	5.85186	2.54889
XOCORF_2298_129_164	64.93	0.23	3	379.92	0.35	4	5.85122	2.54874
XOCORF_0760_1207_1242	59.36	0.03	3	346.34	0.05	3	5.83457	2.54463
XOCORF_3449_4038_4073	120.53	0.2	3	702.36	0.21	3	5.82726	2.54282
XOCORF_3927_1159_1191	75.28	0.19	3	438.47	0.13	3	5.82452	2.54214
XOCORF_4439_309_339	50.88	0.52	2	296.06	0.26	3	5.81879	2.54072
XOCORF_3202_261_293	41.61	0	1	241.72	0.25	2	5.80918	2.53833
XOCORF_1472_794_829	133.55	0.19	3	775.44	0.2	3	5.80636	2.53764
XOCORF_2437_152_181	58.33	0	1	338.22	0.73	3	5.79839	2.53565
XOCORF_3073_47_79	88.49	0.51	3	511.54	0.15	3	5.78077	2.53126
XOCORF_4013_5_35	112.53	0.19	3	650.21	0.13	3	5.7781	2.5306
XOCORF_2235_1816_1851	74.41	0.08	2	429.72	0.22	3	5.77503	2.52983
XOCORF_3234_793_826	357.52	0.28	3	2064.62	0.07	3	5.77484	2.52978
XOCORF_2181_193_225	58.87	0	1	339.78	0.31	3	5.7717	2.529
XOCORF_1228_274_307	131.19	0.25	3	757.02	0.43	3	5.77041	2.52867
XOCORF_2649_1634_1667	131.82	0.27	2	760.14	0.33	3	5.7665	2.5277
XOCORF_2725_326_356	68.68	0	1	395.68	0.07	3	5.76121	2.52637
XOCORF_1886_349_378	105.27	0.38	3	605.86	0.06	3	5.7553	2.52489
XOCORF_4318_725_760	106.75	0.53	2	613.36	0.12	3	5.74576	2.5225
XOCORF_2351_343_378	204.29	0.01	3	1172.37	0.05	3	5.73875	2.52074
XOCORF_3919_87_117	150.08	0.06	3	861.01	0.27	3	5.73701	2.5203
XOCORF_3041_232_263	74.22	0.36	2	425.66	0.07	3	5.73511	2.51982
XOCORF_2449_533_565	180.91	0.18	3	1036.52	0.05	3	5.72948	2.5184
XOCORF_1163_360_392	282.12	0.41	3	1612.41	0.1	3	5.71533	2.51484
XOCORF_0926_225_260	70.62	0.27	3	403.34	0.05	2	5.71141	2.51385
XOCORF_1364_169_204	94.12	1.01	3	534.97	0.25	3	5.68391	2.50688
XOCORF_1105_596_631	100.78	0.3	3	572.76	0.3	3	5.68327	2.50672
XOCORF_1034_201_234	67.96	0	1	386	0	1	5.67981	2.50584
XOCORF_2241_283_314	129.43	0.25	3	733.28	0.32	3	5.66546	2.50219
XOCORF_3385_351_384	66.69	0.23	2	375.7	0.15	3	5.63353	2.49404
XOCORF_2095_1829_1864	45.24	0	1	254.84	0.25	3	5.63307	2.49392
XOCORF_1647_538_571	98.12	0	1	551.21	0.25	3	5.61771	2.48998
XOCORF_2275_2_36	66.38	0.33	3	372.89	0.26	3	5.61751	2.48993
XOCORF_0508_388_419	125.37	0	1	704.08	0.06	2	5.61602	2.48955
XOCORF_1388_193_228	209.74	0.19	3	1173	0.17	3	5.59264	2.48353
XOCORF_2781_1502_1537	113.68	0.13	3	635.22	0.16	3	5.58779	2.48228
XOCORF_2991_161_196	51.3	1.08	3	286.38	0.47	3	5.58246	2.4809
XOCORF_4653_1000_1035	133.61	0.29	3	745.77	0.33	3	5.58169	2.4807
XOCORF_4457_1794_1829	74.98	0.14	3	417.54	0.2	3	5.56868	2.47734
XOCORF_4615_260_294	56.51	0.67	2	314.49	0.23	3	5.56521	2.47644
XOCORF_2733_362_397	128.7	0.25	3	714.54	0.24	3	5.55198	2.473
XOCORF_1062_704_739	130.64	0.22	3	723.6	0.41	3	5.53889	2.4696
XOCORF_2090_627_661	106.96	0.08	3	592.12	0.14	3	5.5359	2.46882
XOCORF_2416_81_112	57.24	0	1	316.67	0	1	5.53232	2.46788
XOCORF_1722_504_533	150.27	0	1	830.09	0	1	5.52399	2.46571
XOCORF_2686_4_36	117.56	0	1	649.27	0	1	5.52288	2.46542
XOCORF_4614_135_170	89.4	0	2	492.5	0.58	3	5.50895	2.46178
XOCORF_3768_122_152	65.23	0	1	357.89	0.6	4	5.48659	2.45591
XOCORF_0099_482_517	43.97	0	1	241.1	0.22	3	5.48328	2.45504
XOCORF_3012_3_36	53.78	0.66	3	294.65	0.13	2	5.4788	2.45386
XOCORF_3076_1039_1074	118.05	0.29	3	646.15	0.07	3	5.47353	2.45247
XOCORF_3082_262_295	101.15	0.45	3	553.39	0.17	3	5.47098	2.4518
XOCORF_1223_1186_1216	128.1	0.51	4	699.87	0.11	4	5.46347	2.44982
XOCORF_2216_811_843	46.7	0	1	253.9	0.11	3	5.43683	2.44277
XOCORF_3165_357_387	77.59	0.15	3	421.61	0.27	3	5.43382	2.44197
XOCORF_0484_58_92	196.24	0.18	3	1066.19	0.27	3	5.43309	2.44177
XOCORF_1688_835_870	74.59	0.02	2	404.27	0.17	2	5.4199	2.43827
XOCORF_2497_68_103	122.83	0	1	665.2	0	1	5.41562	2.43713
XOCORF_3745_13_48	78.86	0.21	3	426.6	0.46	3	5.40959	2.43552
XOCORF_4560_5_40	127.49	0.2	3	689.56	0.21	3	5.40874	2.43529
XOCORF_4192_169_204	272.07	0.24	3	1471.25	0.07	3	5.40762	2.43499
XOCORF_3471_177_212	215.5	0.05	3	1164.88	0.06	3	5.40548	2.43442
XOCORF_0100_125_154	165.53	0	1	894.74	0	1	5.4053	2.43438
XOCORF_0307_377_410	44.7	0	1	241.25	0.73	2	5.39709	2.43218
XOCORF_3554_68_103	156.63	0	1	842.27	0	1	5.37745	2.42692
XOCORF_4686_2024_2059	98.79	0.38	3	531.22	0.06	3	5.37726	2.42687
XOCORF_0682_442_471	118.89	0.34	3	639.28	0.1	3	5.37707	2.42682
XOCORF_0579_201_230	227.31	0	1	1221.72	0	1	5.37469	2.42618
XOCORF_4043_218_250	127.74	0	1	683.94	0	1	5.35416	2.42066
XOCORF_1641_474_507	185.45	0.28	3	991.87	0.23	3	5.34845	2.41912
XOCORF_1867_193_228	90.49	0.2	3	481.88	0.15	3	5.32523	2.41284
XOCORF_3474_49_84	144.82	0.18	3	771.07	0.38	3	5.32433	2.4126
XOCORF_3781_260_295	63.14	0	2	335.41	0.24	3	5.31216	2.4093
XOCORF_3612_61_92	81.58	0	1	432.85	0	1	5.30583	2.40758
XOCORF_4650_1342_1376	100.42	0.17	3	531.22	0.18	3	5.28998	2.40326
XOCORF_2381_423_458	89.4	0.65	3	471.57	0.34	3	5.27483	2.39913
XOCORF_1883_1721_1756	150.27	0.48	3	792.62	0.38	3	5.27464	2.39907
XOCORF_3273_1218_1250	66.32	0	1	349.46	0.16	3	5.2693	2.39761
XOCORF_1195_2098_2131	81.22	0.48	3	427.23	0.19	4	5.26016	2.39511
XOCORF_4107_261_294	52.24	0.78	2	274.2	0.3	3	5.24885	2.392
XOCORF_1748_44_75	62.87	0	1	329.79	0	1	5.24559	2.3911
XOCORF_1450_723_756	340.63	0.13	3	1782.3	0.08	3	5.23236	2.38746
XOCORF_1536_233_268	72.77	0.91	2	380.7	0.27	3	5.23155	2.38724
XOCORF_4017_427_458	51.24	0	1	267.95	0.22	3	5.22931	2.38662
XOCORF_0991_361_394	177.28	0.18	3	926.28	0.07	3	5.22495	2.38542
XOCORF_3075_751_783	47.06	0.66	2	244.84	0.17	3	5.20272	2.37927
XOCORF_1678_965_1000	112.83	0.77	3	586.81	0.27	3	5.20083	2.37874
XOCORF_1814_417_452	36.16	0.75	2	187.69	0.27	3	5.19054	2.37589
XOCORF_3921_33_68	132.73	0.14	4	688.62	0.33	4	5.18813	2.37521
XOCORF_1351_268_298	121.97	0.06	4	630.53	0.15	4	5.16955	2.37004
XOCORF_3324_82_116	236.39	0	1	1217.97	0	1	5.15238	2.36524
XOCORF_2993_395_427	145.66	0.19	3	749.52	0.19	2	5.14568	2.36336
XOCORF_0369_957_992	59.54	0.46	3	306.05	0.09	3	5.14024	2.36184
XOCORF_1916_10_39	57.6	0	1	296.06	0.37	3	5.13993	2.36175
XOCORF_2635_553_588	63.96	0	1	327.92	0.32	4	5.12695	2.3581
XOCORF_1884_547_582	205.32	0.13	3	1051.52	0.15	3	5.12137	2.35653
XOCORF_0062_421_454	65.14	0.74	2	333.54	0.26	3	5.12036	2.35624
XOCORF_4419_933_968	88.67	0	1	453.77	0.46	3	5.11751	2.35544
XOCORF_1846_85_117	65.59	0.48	2	333.54	0.18	3	5.08523	2.34631
XOCORF_1592_1760_1794	121.5	0.22	3	616.8	0.1	3	5.07654	2.34385
XOCORF_4433_83_118	115.2	0	1	584.63	0	1	5.07491	2.34338
XOCORF_1252_145_179	149.63	0.29	2	758.27	0.3	3	5.06763	2.34131
XOCORF_0851_717_752	115.5	0.16	3	585.25	0.31	3	5.0671	2.34116
XOCORF_4622_507_539	70.86	0	1	358.83	0	1	5.06393	2.34026
XOCORF_0845_433_468	106.48	0.8	3	538.09	0.25	3	5.05344	2.33727
XOCORF_4626_397_429	58.69	0.47	2	296.53	0.31	4	5.05248	2.33699
XOCORF_1406_1250_1285	160.02	0.16	3	807.92	0.42	3	5.04887	2.33596
XOCORF_1921_213_248	213.01	0.74	3	1070.57	0.36	3	5.02591	2.32939
XOCORF_3309_502_534	197.33	0.35	3	989.99	0.27	3	5.01693	2.3268
XOCORF_1873_688_723	71.59	0.6	3	359.15	0.31	3	5.01676	2.32676
XOCORF_1392_5_39	137.91	0.06	3	691.74	0.27	3	5.01588	2.3265
XOCORF_3792_112_143	38.7	0	1	193.94	0	1	5.01137	2.3252
XOCORF_1958_97_132	35.98	0	1	179.88	0.37	3	4.99944	2.32177
XOCORF_3848_853_888	95.15	0.52	3	475.63	0.54	3	4.99874	2.32156
XOCORF_3094_27_62	91.22	0.72	3	453.15	0.25	3	4.96766	2.31257
XOCORF_2135_109_138	169.65	0.07	3	842.27	0.14	3	4.96475	2.31172
XOCORF_2860_224_253	151.36	0	1	751.39	0	1	4.96426	2.31158
XOCORF_3640_384_419	137.49	0.17	3	682.06	0.12	3	4.9608	2.31057
XOCORF_0006_1473_1502	239.3	0.21	3	1186.12	0.13	3	4.95662	2.30936
XOCORF_3974_208_241	10602.3	0.04	2	52464.6	0	1	4.94842	2.30697
XOCORF_0277_342_377	108.05	0.09	3	534.66	0.2	3	4.94826	2.30692
XOCORF_2289_2209_2240	101.93	1.23	3	504.37	0.13	3	4.9482	2.3069
XOCORF_4298_1479_1514	88.58	0.7	2	438.16	0.45	3	4.94649	2.3064
XOCORF_2306_873_902	210.05	0.17	3	1037.15	0.09	3	4.93763	2.30382
XOCORF_3142_295_330	10557.9	0.01	3	52042.5	0	2	4.92926	2.30137
XOCORF_1328_156_188	155.36	0.31	3	763.89	0.19	3	4.9169	2.29775
XOCORF_3119_1161_1196	92.03	0.81	4	452.29	0.26	4	4.91459	2.29707
XOCORF_3096_297_332	197.93	0.33	3	970.32	0.19	3	4.90234	2.29347
XOCORF_3137_35_65	136.01	0.37	2	666.61	0.07	2	4.90118	2.29313
XOCORF_1572_4138_4167	111.02	0.6	4	543.87	0.31	4	4.89885	2.29244
XOCORF_4498_2564_2599	63.05	0.09	2	308.87	0.41	3	4.89881	2.29243
XOCORF_0931_292_327	62.99	0.72	3	308.24	0.19	3	4.89348	2.29086
XOCORF_1909_401_436	177.98	0.27	2	870.69	0.31	3	4.89207	2.29044
XOCORF_3866_833_868	124.83	0.33	3	610.24	0.06	3	4.88857	2.28941
XOCORF_0335_111_146	161.41	0.1	3	788.87	0.03	3	4.88737	2.28906
XOCORF_3390_792_827	58.32	0.45	2	284.82	0.48	4	4.88374	2.28799
XOCORF_1526_33_62	61.6	0	1	300.75	0.13	3	4.88231	2.28756
XOCORF_1506_581_616	103.51	0.46	3	505.3	0.25	3	4.88165	2.28737
XOCORF_3208_3533_3563	57.5	0.08	2	279.82	0.02	3	4.86643	2.28287
XOCORF_3090_63_98	99.33	0.33	3	483.13	0.41	3	4.86389	2.28211
XOCORF_0967_464_495	203.5	0.03	3	989.68	0.06	3	4.86329	2.28193
XOCORF_2797_898_930	149.81	0.08	2	728.44	0.07	2	4.86243	2.28168
XOCORF_0432_273_308	99.82	0.51	3	484.69	0.16	3	4.85564	2.27966
XOCORF_0117_105_139	152.99	0.15	3	742.03	0.2	3	4.85019	2.27804
XOCORF_1905_443_477	135	0.34	4	654.27	0.24	3	4.84644	2.27693
XOCORF_0610_3_33	264.98	0.12	3	1281.68	0.2	2	4.83689	2.27408
XOCORF_1502_841_872	63.96	0	1	308.55	0.28	3	4.82411	2.27026
XOCORF_1096_1551_1584	172.31	0.06	3	826.66	0.22	3	4.79752	2.26229
XOCORF_0595_137_172	58.02	0.11	3	278.26	0.25	3	4.79593	2.26181
XOCORF_0280_205_239	123.51	0.56	4	589.31	0.34	4	4.77135	2.2544
XOCORF_0730_953_988	199.99	0.12	3	954.08	0.2	3	4.77064	2.25418
XOCORF_3648_1329_1361	58.69	0.52	2	279.51	0.12	3	4.76248	2.25171
XOCORF_3416_9_44	196.15	0.48	4	931.99	0.59	4	4.75141	2.24836
XOCORF_2931_1221_1256	173.83	0.28	3	824.79	0.15	3	4.74481	2.24635
XOCORF_2402_193_228	105.69	0.41	3	501.24	0.34	3	4.74255	2.24566
XOCORF_4636_2249_2284	132.64	0.18	3	628.35	0.17	3	4.73726	2.24405
XOCORF_3079_232_267	180.06	0	1	852.58	0	1	4.73498	2.24336
XOCORF_3923_237_272	173.34	0.35	3	820.73	0.04	3	4.7348	2.2433
XOCORF_3217_122_152	38.52	0.47	3	182.38	0.14	3	4.73468	2.24327
XOCORF_1108_177_212	125.92	0.1	3	594.93	0.05	3	4.72467	2.24021
XOCORF_3043_715_750	105.02	0.39	3	495.31	0.19	3	4.71634	2.23767
XOCORF_1737_977_1008	98.3	0.25	2	462.2	0.09	3	4.70193	2.23325
XOCORF_2246_21_56	237.42	0.7	3	1113.97	0.15	2	4.69198	2.2302
XOCORF_4539_505_540	122.71	0.2	3	575.73	0.22	2	4.69179	2.23014
XOCORF_2050_211_246	55.69	0.14	2	261.08	0.15	3	4.68809	2.229
XOCORF_1777_49_84	122.58	0.31	3	574.01	0.03	3	4.68274	2.22735
XOCORF_0830_1432_1465	91.21	0	1	426.29	0.48	3	4.67372	2.22457
XOCORF_3222_521_556	176.43	0.13	3	824.16	0.02	3	4.67131	2.22383
XOCORF_0138_279_308	295.2	0.17	3	1377.87	0.23	3	4.66758	2.22268
XOCORF_0050_715_750	245.24	0.23	3	1142.09	0.13	2	4.65703	2.21941
XOCORF_2660_17_52	67.78	0.36	2	315.42	0.16	3	4.65359	2.21834
XOCORF_0909_193_228	412.76	0.07	3	1919.24	0.18	2	4.64977	2.21716
XOCORF_3981_1344_1379	64.44	0.18	3	299.57	0.22	4	4.64882	2.21686
XOCORF_3505_867_901	62.69	0.51	4	291.38	0.12	4	4.64795	2.21659
XOCORF_4143_616_647	144.27	0.81	4	669.41	0.26	4	4.63998	2.21412
XOCORF_2832_286_321	156.56	0.04	3	724.22	0.24	3	4.62583	2.20971
XOCORF_1804_713_744	125.25	0.19	3	579.01	0.08	3	4.62283	2.20878
XOCORF_0793_245_275	84.77	0.61	2	391.62	0.24	3	4.61979	2.20783
XOCORF_1142_641_676	184.73	0.13	3	852.58	0.24	3	4.61528	2.20642
XOCORF_2211_58_89	132.04	0.74	3	609.3	0.22	3	4.61451	2.20618
XOCORF_2097_85_120	65.47	0.62	3	301.99	0.36	3	4.61265	2.20559
XOCORF_4084_153_183	228.03	0	1	1051.2	0	1	4.60992	2.20474
XOCORF_1741_409_438	71.23	0	1	328.23	0.27	3	4.60803	2.20415
XOCORF_1699_29_63	102.54	0.26	3	471.89	0.13	3	4.60201	2.20226
XOCORF_2628_320_349	104.48	0	1	480.63	0	1	4.60021	2.2017
XOCORF_2849_177_212	68.86	0	1	316.67	0.48	3	4.59875	2.20124
XOCORF_1991_190_224	142.94	0.23	3	657.08	0.18	3	4.59689	2.20066
XOCORF_1870_1135_1170	125.56	0.15	3	575.57	0.21	3	4.58402	2.19661
XOCORF_4345_1155_1186	130.64	0	1	597.74	0	1	4.57547	2.19392
XOCORF_4154_178_208	176.55	0.29	3	807.61	0.19	3	4.5744	2.19358
XOCORF_0114_207_242	56.51	0	1	258.27	0.42	3	4.57034	2.1923
XOCORF_2602_1712_1747	150.08	0.19	3	685.5	0.33	3	4.56756	2.19142
XOCORF_0437_860_893	130.4	0.38	3	595.55	0.06	3	4.5671	2.19128
XOCORF_1256_669_700	71.23	0.39	3	325.1	0.15	3	4.56409	2.19033
XOCORF_4296_132_163	146.75	0.35	3	669.57	0.32	3	4.56266	2.18987
XOCORF_3281_138_173	97.45	0.25	3	444.4	0.27	3	4.56029	2.18912
XOCORF_0064_418_453	129.43	0.43	3	589.94	0.21	3	4.55799	2.1884
XOCORF_1667_3_38	97.21	0.15	3	442.22	0.22	3	4.54912	2.18559
XOCORF_0589_231_264	116.65	0	1	529.66	0.35	3	4.54059	2.18288
XOCORF_2579_282_317	135.55	0.1	2	613.98	0.19	3	4.52955	2.17937
XOCORF_0934_657_692	149.78	0.49	3	676.13	0.19	3	4.51415	2.17446
XOCORF_3386_1847_1882	63.96	0	1	288.56	0.19	3	4.51157	2.17363
XOCORF_0957_73_108	202.72	0.23	3	913.79	0.07	3	4.50765	2.17237
XOCORF_2312_385_420	214.41	0.01	2	966.26	0.19	3	4.5066	2.17204
XOCORF_2859_96_126	172.62	0	1	777.63	0	1	4.50487	2.17148
XOCORF_3340_73_108	100.57	0.46	2	451.9	0.13	3	4.49339	2.1678
XOCORF_4150_41_74	235.67	0	1	1057.76	0	1	4.48831	2.16617
XOCORF_2294_1345_1375	139.42	0.44	3	625.23	0.13	3	4.48451	2.16495
XOCORF_4146_929_961	145.72	0.53	3	652.71	0.21	3	4.47921	2.16324
XOCORF_2391_47_79	232.46	0.06	3	1039.33	0.28	3	4.47101	2.1606
XOCORF_3809_3323_3358	207.05	0.02	2	924.72	0.14	2	4.46617	2.15904
XOCORF_1429_1295_1330	84.55	0.29	3	377.26	0.17	3	4.46198	2.15768
XOCORF_3682_337_368	143.36	0.76	4	639.59	0.24	3	4.46143	2.1575
XOCORF_0809_402_437	161.71	0	1	719.54	0	1	4.44957	2.15367
XOCORF_4356_689_724	106.84	0	1	475.32	0.22	3	4.4489	2.15345
XOCORF_4044_2455_2490	130.34	0.22	3	579.32	0.07	3	4.44468	2.15208
XOCORF_4543_1002_1037	123.19	0.93	2	547.15	0.48	3	4.44151	2.15105
XOCORF_3631_1775_1810	235.73	0.26	3	1046.83	0.06	3	4.4408	2.15082
XOCORF_3150_197_232	108.2	0.78	4	479.5	0.39	5	4.43161	2.14783
XOCORF_0155_82_112	135.55	0	1	600.55	0	1	4.43047	2.14746
XOCORF_1178_857_888	81.28	0.24	3	360.08	0.19	3	4.43012	2.14735
XOCORF_0570_317_352	113.56	0.56	2	501.56	0.15	3	4.4167	2.14297
XOCORF_1292_89_124	210.05	0	1	927.53	0	1	4.41576	2.14266
XOCORF_1904_561_596	127.28	0.46	2	560.58	0.34	3	4.40431	2.13891
XOCORF_3805_1521_1556	71.71	0.45	3	315.74	0.05	3	4.40301	2.13849
XOCORF_1809_541_576	87.03	0.69	3	382.57	0.3	3	4.39584	2.13614
XOCORF_4604_916_951	161.41	0.46	3	708.92	0.13	3	4.39205	2.13489
XOCORF_3861_569_598	285.63	0	1	1253.57	0	1	4.38879	2.13382
XOCORF_3031_129_164	221.25	0.16	3	970.94	0.44	3	4.38843	2.1337
XOCORF_1629_559_592	187.33	0.45	3	820.1	0.38	3	4.37784	2.13022
XOCORF_0651_531_566	67.59	0	1	295.75	0.3	3	4.37565	2.1295
XOCORF_3300_601_630	327.97	0	1	1426.9	0	1	4.3507	2.12125
XOCORF_3308_185_220	212.59	0.17	3	923.78	0.09	3	4.34536	2.11948
XOCORF_0352_1294_1323	128.1	0	1	556.52	0	1	4.34442	2.11916
XOCORF_1839_1228_1263	181.28	0.13	3	786.99	0.17	3	4.3413	2.11813
XOCORF_0299_289_324	290.59	0.48	4	1260.6	0.27	4	4.33807	2.11705
XOCORF_1762_97_132	342.32	0	1	1484.99	0	1	4.33802	2.11704
XOCORF_0723_73_108	184.73	0.15	3	800.11	0.05	3	4.33124	2.11478
XOCORF_2253_3044_3079	227.97	0.27	3	987.18	0.23	3	4.33031	2.11447
XOCORF_3687_441_476	47.24	0	1	204.25	0.22	3	4.32367	2.11226
XOCORF_4157_32_65	292.17	0.23	3	1259.82	0.16	3	4.31194	2.10834
XOCORF_4381_91_124	164.98	0	1	711.11	0	1	4.31028	2.10778
XOCORF_3182_321_356	58.42	0.15	2	251.4	0.32	3	4.30332	2.10545
XOCORF_2121_694_729	164.8	0.08	3	708.92	0.18	3	4.3017	2.10491
XOCORF_3846_313_348	71.17	0.48	3	305.43	0.16	3	4.29156	2.1015
XOCORF_3341_89_120	31.98	0	1	137.1	0.5	3	4.28705	2.09999
XOCORF_1738_383_418	69.47	0.81	3	297.31	0.08	3	4.27969	2.09751
XOCORF_1771_435_467	105.48	0.33	2	451.27	0.24	3	4.27825	2.09702
XOCORF_3762_787_820	58.69	0.1	2	251.09	0.27	3	4.27824	2.09702
XOCORF_0163_175_210	90.61	0.1	3	387.57	0.31	3	4.27734	2.09671
XOCORF_2129_48_80	188.97	0	1	806.67	0	1	4.26877	2.09382
XOCORF_0898_1804_1839	167.35	0.13	3	714.23	0.1	3	4.26788	2.09352
XOCORF_2560_321_356	203.75	0.03	3	868.82	0.27	3	4.26415	2.09226
XOCORF_4466_1796_1831	138.09	0.17	3	588.69	0.22	3	4.26309	2.0919
XOCORF_1860_161_194	100.66	0	1	429.1	0	1	4.26287	2.09182
XOCORF_3964_223_255	201.44	0.13	3	857.58	0.11	3	4.25725	2.08992
XOCORF_4450_733_766	144.69	0.2	3	615.23	0.49	3	4.25206	2.08816
XOCORF_2679_571_605	73.87	0.2	2	313.87	0.16	2	4.24895	2.08711
XOCORF_3930_17_52	310.7	0.13	2	1319.16	0.19	3	4.24577	2.08603
XOCORF_0276_3079_3112	56.87	0	1	239.85	0.38	3	4.21751	2.07639
XOCORF_1449_181_216	571.57	0.08	3	2408.77	0.09	3	4.2143	2.07529
XOCORF_2091_855_888	112.53	0.31	3	474.08	0.23	2	4.21292	2.07482
XOCORF_1170_297_332	193.39	0.15	3	814.48	0.22	3	4.21159	2.07437
XOCORF_1030_385_420	244.39	0	1	1028.72	0	1	4.20934	2.07359
XOCORF_3751_876_911	57.05	0	1	240.08	0.38	4	4.20824	2.07322
XOCORF_1441_49_81	358.43	0.17	3	1506.54	0.21	3	4.20316	2.07148
XOCORF_2088_1064_1099	127.37	0.71	3	535.28	0.18	3	4.20256	2.07127
XOCORF_2172_936_971	192.3	0.02	3	805.42	0.26	3	4.18835	2.06638
XOCORF_0180_67_97	105.93	0	1	442.22	0.14	2	4.17464	2.06165
XOCORF_1751_614_649	214.86	0.16	2	896.93	0.06	3	4.17449	2.0616
XOCORF_4362_741_771	213.98	0.5	3	889.74	0.15	3	4.15805	2.05591
XOCORF_3760_776_811	179.94	0.03	3	746.71	0.27	3	4.14977	2.05303
XOCORF_4492_585_620	167.3	0.43	4	693.93	0.12	3	4.14782	2.05235
XOCORF_3545_405_435	133.73	0.54	4	554.65	0.22	4	4.14754	2.05225
XOCORF_4132_577_609	145	0	1	600.55	0	1	4.14172	2.05023
XOCORF_4328_9_39	43.06	0	1	178.01	0.42	3	4.134	2.04754
XOCORF_1219_59_89	160.99	0.05	2	665.51	0.28	3	4.13386	2.04749
XOCORF_2143_799_834	179.58	0.17	3	740.15	0.16	3	4.12156	2.04319
XOCORF_4663_233_268	94.79	0.27	3	389.75	0.26	2	4.11172	2.03974
XOCORF_4056_88_123	147.72	0.02	2	606.8	0.22	3	4.10777	2.03836
XOCORF_1515_604_639	150.99	0.67	3	619.29	0.63	4	4.10153	2.03616
XOCORF_2273_2065_2100	216.22	0.21	3	884.75	0.37	3	4.0919	2.03277
XOCORF_3544_2_35	143.54	0.06	3	585.88	0.3	3	4.08165	2.02915
XOCORF_0747_684_717	66.68	0	1	272.01	0.14	3	4.07933	2.02833
XOCORF_3689_401_436	103.08	0.54	3	419.73	0.29	3	4.07189	2.0257
XOCORF_0521_999_1030	175.34	0.04	3	713.92	0.18	3	4.07163	2.02561
XOCORF_3306_31_63	222.7	0.07	3	904.11	0.28	3	4.05977	2.0214
XOCORF_1190_96_128	111.08	0.62	3	450.65	0.21	3	4.05699	2.02041
XOCORF_2145_33_68	122.11	0.74	4	494.68	0.29	3	4.0511	2.01831
XOCORF_0431_614_649	66.32	0.19	3	268.58	0.18	3	4.04976	2.01784
XOCORF_0949_2_34	133.97	0.38	3	541.53	0.18	3	4.04217	2.01513
XOCORF_2984_2_37	412.1	0	1	1663.94	0	1	4.03771	2.01354
XOCORF_0203_11_43	259.41	0.23	3	1046.2	0.14	3	4.033	2.01185
XOCORF_0082_74_105	50.61	0.46	2	203.93	0.08	3	4.02944	2.01058
XOCORF_3358_90_123	118.29	0.37	3	474.7	0.11	3	4.01302	2.00469
XOCORF_4602_1289_1319	160.99	0.1	3	645.84	0.04	3	4.01168	2.00421
XOCORF_4264_75_105	88.31	0	1	354.15	0	1	4.0103	2.00371
XOCORF_0338_50_85	141.73	0.92	2	567.29	0.15	2	4.00261	2.00094
XOCORF_0705_772_802	132.04	0.88	3	528.1	0.21	3	3.99955	1.99984
XOCORF_1683_513_548	75.04	0	1	300.12	0.17	3	3.99947	1.99981
XOCORF_1280_39_68	145.12	0.47	3	580.25	0.19	3	3.99842	1.99943
XOCORF_2870_339_374	465.33	0.09	3	1852.25	0.13	3	3.98051	1.99295
XOCORF_3869_545_580	70.23	0.88	2	279.19	0.22	4	3.97537	1.99109
XOCORF_3437_2068_2102	127.86	0.29	3	508.11	0.32	3	3.97396	1.99058
XOCORF_2352_1646_1681	155.71	0.36	3	616.17	0.31	3	3.95716	1.98447
XOCORF_4114_341_376	299.38	0.11	3	1184.24	0.06	2	3.95564	1.98391
XOCORF_2038_331_366	122.4	0.39	3	484.07	0.06	3	3.95482	1.98361
XOCORF_1286_126_161	185.03	0.18	3	729.84	0.36	3	3.94444	1.97982
XOCORF_3529_172_201	141.73	0	1	558.39	0	1	3.93982	1.97813
XOCORF_4263_33_62	295.93	0.08	3	1164.57	0.05	3	3.93529	1.97647
XOCORF_3847_34_68	127.55	0.41	3	501.24	0.31	3	3.92975	1.97444
XOCORF_2369_356_389	82.13	0.42	3	322.61	0.14	3	3.92804	1.97381
XOCORF_0981_241_276	132.64	0.01	2	520.92	0.13	3	3.92732	1.97355
XOCORF_4003_311_343	353.04	0.28	3	1384.74	0.35	3	3.92233	1.97171
XOCORF_2277_1981_2016	187.75	0.56	3	736.09	0.15	3	3.92059	1.97107
XOCORF_1495_121_156	249.17	0.24	3	976.88	0.09	3	3.92054	1.97105
XOCORF_1591_43_73	301.62	0.15	3	1182.06	0.15	3	3.91904	1.9705
XOCORF_2477_141_174	40.88	0	1	160.21	0	1	3.91903	1.9705
XOCORF_3210_137_169	157.54	0.18	2	617.1	0.28	3	3.9171	1.96979
XOCORF_4197_265_300	264.01	0	1	1025.91	0	1	3.88588	1.95824
XOCORF_1047_98_130	135.55	0	1	524.66	0	1	3.8706	1.95256
XOCORF_1221_60_94	114.11	0.73	3	440.66	0.27	3	3.86171	1.94924
XOCORF_0524_1081_1116	96.39	0.08	2	371.33	0.09	3	3.85237	1.94575
XOCORF_4511_104_139	132.76	0.32	3	510.3	0.38	3	3.84378	1.94253
XOCORF_4202_393_428	156.81	0	1	599.31	0.41	3	3.82189	1.93428
XOCORF_3091_19_50	149.63	0.17	2	571.82	0.2	3	3.82156	1.93416
XOCORF_3461_101_136	153.63	0.6	2	586.74	0.29	4	3.81918	1.93326
XOCORF_2820_345_380	254.68	0.13	3	972.04	0.1	2	3.81671	1.93233
XOCORF_3476_353_388	173.88	0.27	3	663.64	0.47	3	3.81666	1.93231
XOCORF_0009_414_447	239.48	0.47	3	913.17	0.23	3	3.81314	1.93098
XOCORF_1538_281_316	162.87	0.23	3	618.98	0.52	3	3.80045	1.92617
XOCORF_3835_333_362	73.95	0.62	2	280.44	0.21	3	3.79229	1.92307
XOCORF_0996_1620_1655	110.9	0.27	3	420.36	0.12	3	3.79044	1.92237
XOCORF_4676_24_55	113.74	0	1	430.04	0	1	3.7809	1.91873
XOCORF_4540_657_691	85.1	0.7	3	321.67	0.21	3	3.77991	1.91835
XOCORF_3060_1846_1881	216.89	0.25	3	818.23	0.1	3	3.77256	1.91554
XOCORF_4167_161_196	197.27	0.33	3	743.28	0.09	3	3.76783	1.91373
XOCORF_4472_88_122	111.2	0	1	418.79	0	1	3.7661	1.91307
XOCORF_0363_165_195	156.26	0.21	3	588.37	0.14	3	3.76533	1.91278
XOCORF_4268_45_79	122.47	0.47	2	459.39	0.16	3	3.75104	1.90729
XOCORF_2770_2448_2481	127.74	0.31	3	478.29	0.25	2	3.74425	1.90468
XOCORF_1781_691_726	294.05	0.14	3	1099.61	0.13	3	3.73953	1.90286
XOCORF_1546_64_93	272.07	0.2	3	1017.16	0.47	3	3.7386	1.9025
XOCORF_0871_107_138	88.85	0.35	3	331.66	0.13	3	3.73281	1.90026
XOCORF_1820_94_127	109.2	0	1	405.68	0	1	3.71502	1.89337
XOCORF_1349_156_188	181.28	0.13	3	672.07	0.18	3	3.70736	1.89039
XOCORF_3305_229_264	64.14	0.5	2	237.51	0.15	2	3.70299	1.88869
XOCORF_2980_78_113	55.78	0	1	206.35	0.48	4	3.69935	1.88727
XOCORF_4603_827_862	202.47	0.03	3	748.9	0.46	3	3.69882	1.88706
XOCORF_4022_574_609	70.32	0	1	259.99	0.11	4	3.69724	1.88645
XOCORF_2696_83_118	169.53	0	1	625.85	0	1	3.69168	1.88428
XOCORF_0197_19_53	99.21	0	1	365.86	0.41	2	3.68773	1.88273
XOCORF_4363_231_264	148.51	0.1	3	547.46	0.07	3	3.68635	1.88219
XOCORF_2096_521_551	160.86	0.41	3	592.75	0.31	3	3.68488	1.88162
XOCORF_3304_1502_1537	121.92	0.85	2	448.46	0.39	3	3.67831	1.87904
XOCORF_3338_305_340	144.21	0.19	3	529.98	0.34	3	3.67506	1.87777
XOCORF_4034_3_37	183.88	0	1	675.51	0	1	3.67365	1.87721
XOCORF_0555_273_302	120.1	0	1	439.41	0	1	3.6587	1.87133
XOCORF_2319_187_217	101.02	0.5	3	368.51	0.17	3	3.64789	1.86706
XOCORF_1046_33_68	175.88	0.25	3	641.31	0.05	2	3.64629	1.86643
XOCORF_2067_612_647	89.13	0.4	2	324.64	0.23	2	3.64232	1.86486
XOCORF_3868_750_785	223.74	0.08	3	814.79	0.15	3	3.64168	1.86461
XOCORF_2098_106_141	178.97	0.31	2	651.46	0.17	3	3.64005	1.86396
XOCORF_2214_189_222	174.31	0.23	3	633.97	0.18	3	3.63703	1.86276
XOCORF_0671_678_712	167.47	0.29	3	608.36	0.32	3	3.63265	1.86102
XOCORF_1090_698_733	233.48	0.26	3	847.89	0.07	3	3.63153	1.86058
XOCORF_3496_113_145	129.37	0.12	3	469.08	0.46	3	3.62588	1.85833
XOCORF_2650_166_200	109.87	0.47	3	397.87	0.15	3	3.62128	1.8565
XOCORF_3721_972_1007	98.84	0	1	356.96	0.3	3	3.61149	1.8526
XOCORF_2403_22_52	189.69	0	1	684.87	0	1	3.61047	1.85219
XOCORF_0348_130_161	50.88	0	1	183.63	0	1	3.60908	1.85163
XOCORF_4324_169_204	152.08	0.25	3	548.4	0.39	3	3.606	1.8504
XOCORF_0386_606_641	194.32	0.01	2	700.49	0.01	3	3.60483	1.84993
XOCORF_0646_116_146	497.31	0	1	1792.29	0	1	3.60397	1.84959
XOCORF_4301_10_45	1038.51	0.14	2	3740.11	0.17	3	3.60142	1.84857
XOCORF_3914_2_31	221.31	0.46	3	796.99	0.08	3	3.60124	1.84849
XOCORF_1040_333_368	253.65	0	1	912.54	0	1	3.59763	1.84705
XOCORF_3684_349_384	156.57	0.08	3	562.76	0.33	3	3.5943	1.84571
XOCORF_0901_37_72	236.88	0.31	3	847.58	0.22	3	3.5781	1.83919
XOCORF_0997_721_753	185.39	0.1	3	663.33	0.12	3	3.57802	1.83916
XOCORF_4333_298_333	127.86	0.29	3	457.21	0.12	3	3.57586	1.83829
XOCORF_2974_69_101	10392	0.02	3	37151.2	0.12	3	3.57499	1.83794
XOCORF_3007_475_508	159.49	0.68	4	569.87	0.2	4	3.57308	1.83717
XOCORF_1501_97_127	2.36	0	1	8.43	0	1	3.57203	1.83675
XOCORF_2552_242_277	178.74	0.29	3	637.72	0.24	3	3.56786	1.83506
XOCORF_4340_67_102	377.57	0.09	2	1346.01	0.22	3	3.56493	1.83387
XOCORF_4658_896_927	407.01	0	1	1450.32	0	1	3.56335	1.83324
XOCORF_3603_114_143	51.24	0.02	2	182.07	0.23	3	3.55328	1.82915
XOCORF_3286_333_362	495.68	0	1	1758.56	0	1	3.54777	1.82691
XOCORF_0541_357_392	124.41	0.19	3	440.97	0.08	3	3.54449	1.82558
XOCORF_2218_525_560	310.44	0.08	2	1099.61	0.15	3	3.5421	1.82461
XOCORF_2754_938_973	220.58	0.35	3	781.07	0.07	3	3.54098	1.82415
XOCORF_4618_213_248	250.44	0.32	3	884.75	0.26	3	3.53278	1.8208
XOCORF_4512_376_411	152.99	0.58	4	539.66	0.41	3	3.52742	1.81861
XOCORF_1979_604_639	189.27	0.79	3	666.76	0.3	3	3.5228	1.81672
XOCORF_0573_105_140	91.21	0	1	321.04	0.13	3	3.51979	1.81549
XOCORF_1686_97_132	311.67	0.24	3	1093.99	0.24	3	3.51009	1.81151
XOCORF_1882_67_98	77.77	0	1	272.64	0.51	3	3.50572	1.80971
XOCORF_3204_160_192	82.86	0	1	290.44	0	2	3.50519	1.80949
XOCORF_1984_921_956	182.97	0.05	2	641.15	0.33	3	3.50413	1.80905
XOCORF_3801_413_444	125.13	0.21	3	438.15	0.27	3	3.50156	1.808
XOCORF_3221_1145_1175	97.76	0.64	2	341.97	0.25	3	3.49806	1.80655
XOCORF_2640_49_84	155.23	0.24	3	542.78	0.62	3	3.49662	1.80596
XOCORF_1704_2897_2926	212.5	0.43	4	741.79	0.22	4	3.49078	1.80355
XOCORF_0118_467_496	183.15	0.21	3	638.97	0.08	3	3.48878	1.80272
XOCORF_3584_465_498	721.77	0.05	3	2508.71	0.19	3	3.47577	1.79733
XOCORF_4371_188_218	344.56	0.31	3	1197.36	0.45	3	3.47504	1.79703
XOCORF_2500_643_678	290.84	0.3	3	1009.98	0.35	2	3.47263	1.79603
XOCORF_4097_577_611	382.84	0.16	3	1329.46	0.31	3	3.47263	1.79603
XOCORF_0368_34_67	359.58	0.16	4	1247.72	0.21	4	3.46994	1.79491
XOCORF_1780_937_972	279.63	0.16	3	968.76	0.06	2	3.46444	1.79262
XOCORF_0927_83_114	107.68	0.9	3	372.57	0.15	3	3.45997	1.79076
XOCORF_1655_93_123	92.79	0.44	3	320.42	0.03	3	3.45317	1.78792
XOCORF_3842_885_920	238.87	0.37	3	824.79	0.19	3	3.45288	1.7878
XOCORF_3318_92_126	256.26	0.2	3	884.12	0.11	3	3.45009	1.78663
XOCORF_3350_414_447	310.77	0.05	3	1071.5	0.12	3	3.44789	1.78571
XOCORF_4639_476_511	240.39	0.45	3	826.97	0.14	3	3.44012	1.78246
XOCORF_1726_1641_1676	246.02	0.2	3	845.4	0.07	3	3.43631	1.78086
XOCORF_1897_974_1009	236.03	0.52	3	811.05	0.22	3	3.43622	1.78082
XOCORF_1265_1379_1414	234.58	0.11	3	805.73	0.11	3	3.43478	1.78022
XOCORF_3922_10_44	139.67	0.23	3	479.69	0.08	3	3.43445	1.78008
XOCORF_0013_305_334	211.95	0.17	2	726.41	0.08	3	3.42727	1.77706
XOCORF_1348_2506_2537	212.83	0.18	3	728.6	0.2	3	3.42339	1.77543
XOCORF_4323_17_52	270.73	0	1	926.59	0	1	3.42256	1.77508
XOCORF_1894_31_64	261.71	0.08	3	894.74	0.03	2	3.41882	1.7735
XOCORF_4230_1542_1577	140.76	0.2	3	481.1	0.45	2	3.41787	1.7731
XOCORF_3052_33_65	65.59	0	1	223.92	0	1	3.41394	1.77144
XOCORF_2080_109_140	514.21	0.31	3	1752.32	0.29	3	3.40779	1.76884
XOCORF_2799_95_129	4258.69	0	1	14477	0	1	3.3994	1.76528
XOCORF_4361_52_85	156.81	0.36	3	532.47	0.04	3	3.39564	1.76368
XOCORF_3033_151_186	354.8	0.09	3	1202.98	0.23	3	3.39059	1.76153
XOCORF_1041_193_228	488.23	0	1	1653.63	0	1	3.38699	1.76
XOCORF_3036_109_144	185.21	0.07	3	625.38	0.06	2	3.3766	1.75557
XOCORF_3460_145_180	201.64	0.15	4	679.49	0.25	4	3.36982	1.75267
XOCORF_0903_287_320	96.66	0.75	3	325.42	0.52	3	3.36665	1.75131
XOCORF_2360_161_196	187.6	0.74	2	630.53	0	1	3.36103	1.74891
XOCORF_0695_5_40	517.6	0.06	3	1739.2	0.02	3	3.36012	1.74851
XOCORF_3828_91_121	244.45	0.44	3	821.19	0.35	2	3.35934	1.74818
XOCORF_2675_46_75	107.32	0.61	3	360.47	0.37	4	3.35883	1.74796
XOCORF_3495_353_388	78.13	0	1	262.33	0.18	3	3.35761	1.74743
XOCORF_3333_361_394	312.67	0.39	5	1049.14	0.35	5	3.35542	1.74649
XOCORF_3335_63_98	278.12	0.32	3	932.22	0.27	3	3.35186	1.74496
XOCORF_0803_59_89	305.26	0	1	1023.1	0	1	3.35157	1.74484
XOCORF_2414_31_66	207.02	0.17	3	692.99	0.19	3	3.34745	1.74306
XOCORF_2069_567_602	193.03	0.17	3	645.84	0.14	3	3.3458	1.74235
XOCORF_3418_33_68	334.87	0	1	1118.66	0	1	3.34058	1.7401
XOCORF_3488_1700_1735	435.72	0.11	3	1454.38	0.02	3	3.33788	1.73893
XOCORF_3062_481_516	140.09	0	1	467.2	0.4	3	3.335	1.73769
XOCORF_1891_171_200	173.34	0	1	577.13	0.26	2	3.32947	1.73529
XOCORF_2772_664_699	249.78	0.3	3	830.41	0.08	3	3.32457	1.73317
XOCORF_4135_886_921	185.38	0.1	4	616.25	0.25	4	3.32425	1.73303
XOCORF_3240_51_85	59.05	0	1	195.81	0	1	3.316	1.72945
XOCORF_3845_97_132	300.17	0.25	3	989.99	0.12	3	3.2981	1.72163
XOCORF_4374_1945_1980	215.41	0.1	2	708.3	0.62	3	3.28815	1.71728
XOCORF_2345_97_130	157.29	0.44	3	517.17	0.35	3	3.288	1.71721
XOCORF_2808_465_500	171.59	0.46	3	564.01	0.05	2	3.28696	1.71676
XOCORF_3671_9_44	317.61	0.08	3	1041.21	0.2	3	3.27827	1.71293
XOCORF_2171_125_160	176.01	0.09	3	576.19	0.38	2	3.27362	1.71089
XOCORF_3442_68_100	219.49	0.41	3	717.98	0.19	3	3.27113	1.70979
XOCORF_3291_752_787	117.92	0	1	385.07	0	1	3.26552	1.70731
XOCORF_2741_972_1007	101.39	0.2	2	330.73	0.21	3	3.26196	1.70574
XOCORF_4297_229_262	363.34	0.17	3	1185.18	0.2	2	3.2619	1.70571
XOCORF_2689_859_892	207.32	0.06	3	673.32	0.14	3	3.24773	1.69943
XOCORF_3665_225_260	226.22	0.2	3	733.28	0.18	3	3.24145	1.69664
XOCORF_1752_1100_1135	147.85	0.81	3	476.57	0.12	3	3.22333	1.68855
XOCORF_0205_330_359	65.84	0.62	3	212.05	0.25	3	3.22069	1.68737
XOCORF_3840_209_244	122.06	0.31	4	393.03	0.36	4	3.21997	1.68705
XOCORF_3616_185_219	111.75	0	1	358.83	0	1	3.21101	1.68303
XOCORF_3592_403_438	484.65	0.09	3	1555.26	0.1	3	3.20904	1.68214
XOCORF_3334_37_72	301.68	0.13	3	967.82	0.07	3	3.2081	1.68172
XOCORF_0039_430_465	95.15	0.54	3	303.87	0.12	3	3.19359	1.67518
XOCORF_2705_372_405	121.19	0.04	2	386.63	0.2	3	3.19028	1.67368
XOCORF_0393_217_252	100.48	0	1	320.42	0.28	4	3.18889	1.67306
XOCORF_0800_5_40	282.97	0.09	3	901.92	0.26	3	3.18733	1.67235
XOCORF_2480_3687_3717	163.77	0.36	3	521.54	0.17	3	3.18459	1.67111
XOCORF_2440_172_201	163.35	0	1	517.17	0	1	3.16602	1.66267
XOCORF_3844_5_40	293.14	0.31	3	927.53	0.02	2	3.16412	1.6618
XOCORF_1537_473_508	251.05	0.1	3	793.55	0.31	3	3.16092	1.66035
XOCORF_3791_520_549	245.11	0	1	773.88	0	1	3.15728	1.65868
XOCORF_2328_141_176	126.59	0.66	3	399.43	0.57	3	3.1553	1.65778
XOCORF_2861_881_910	567.27	0	1	1789.48	0	1	3.15455	1.65743
XOCORF_3641_2239_2274	200.17	0.16	3	631.16	0.25	3	3.15312	1.65678
XOCORF_4478_718_753	352.38	0.14	3	1107.73	0.14	3	3.14357	1.6524
XOCORF_3892_1810_1845	132.1	0	1	415.05	0.04	3	3.14194	1.65165
XOCORF_2431_522_555	210.89	0.33	3	661.14	0.36	3	3.135	1.64847
XOCORF_4351_753_788	215.8	0.22	3	676.13	0.63	3	3.13313	1.64761
XOCORF_1731_298_330	190.66	0.22	3	596.81	0.31	3	3.13023	1.64627
XOCORF_0777_595_630	187.94	0.32	3	588.06	0.11	3	3.12898	1.64569
XOCORF_0236_88_123	173.88	0.38	2	543.4	0.24	3	3.12514	1.64392
XOCORF_1275_605_634	232.94	0	1	727.97	0	1	3.12514	1.64392
XOCORF_0466.1_272_304	56.15	0	1	175.2	0	1	3.12021	1.64164
XOCORF_0071_24_53	1848.25	0	1	5761.94	0	1	3.11751	1.64039
XOCORF_3879_61_96	101.21	0	1	314.8	0	1	3.11036	1.63708
XOCORF_3433_204_233	377.88	0.26	3	1175.19	0.46	3	3.10996	1.63689
XOCORF_1184_75_110	10723.3	0.01	3	33343.1	0.41	3	3.10939	1.63663
XOCORF_3827_64_99	107.51	0.32	3	334.16	0.2	3	3.10818	1.63607
XOCORF_2787_569_601	106.84	0	1	331.97	0.32	3	3.10717	1.6356
XOCORF_2864_80_110	134.28	0	1	416.92	0	1	3.10486	1.63453
XOCORF_2421_70_105	410.46	0	1	1274.19	0	1	3.1043	1.63427
XOCORF_2585_884_918	182.33	0.1	2	565.26	0.26	3	3.1002	1.63236
XOCORF_3287_46_76	88.49	0	1	273.58	0.19	3	3.09165	1.62838
XOCORF_0680_985_1019	116.17	0.68	3	359.15	0.25	3	3.09159	1.62835
XOCORF_3649_73_108	308.04	0.1	3	952.2	0.21	3	3.09116	1.62815
XOCORF_3808_6215_6248	203.56	0.29	3	628.04	0.07	3	3.08528	1.6254
XOCORF_1880_230_259	326.21	0.24	3	1004.36	0.13	3	3.07888	1.6224
XOCORF_3693_693_725	228.09	0.23	3	701.43	0.17	3	3.07523	1.6207
XOCORF_1086_360_392	442.62	0.26	3	1360.07	0.13	3	3.07277	1.61954
XOCORF_2353_358_393	227.55	0.33	3	698.93	0.3	3	3.07154	1.61896
XOCORF_1052_113_148	282.36	0	1	861.95	0	1	3.05266	1.61007
XOCORF_1876_726_761	115.5	0.79	3	352.27	0.01	2	3.04996	1.60879
XOCORF_1844_2944_2978	301.98	0.68	4	920.04	0.23	4	3.04669	1.60724
XOCORF_1039_238_267	332.69	0	1	1011.85	0	1	3.04142	1.60475
XOCORF_0319_513_548	477.81	0.18	3	1453.14	0.16	4	3.04125	1.60466
XOCORF_1745_410_442	10692.9	0	1	32417.7	0	1	3.03171	1.60013
XOCORF_1398_244_279	265.28	0.1	3	802.93	0.05	3	3.02673	1.59776
XOCORF_3226_335_370	921.7	0.1	3	2787.9	0.04	3	3.02474	1.59681
XOCORF_1100_111_146	114.65	1.08	3	346.65	0.41	3	3.02355	1.59624
XOCORF_0599_33_68	293.26	0.19	3	885.06	0.28	3	3.018	1.59359
XOCORF_1330_763_795	226.03	0.91	3	682.06	0.31	3	3.01756	1.59338
XOCORF_1015_213_248	247.38	0.03	4	746.48	0.15	4	3.01754	1.59337
XOCORF_3238_136_168	135	0	1	405.99	0.42	3	3.00733	1.58848
XOCORF_3199_217_252	231.06	0.53	3	694.87	0.22	3	3.00731	1.58848
XOCORF_1701_388_423	168.92	0.47	3	507.8	0.25	3	3.00616	1.58792
XOCORF_2850_74_105	115.32	0.86	3	345.95	0.24	4	2.99991	1.58492
XOCORF_1652_881_910	423.36	0	1	1268.56	0	1	2.99641	1.58323
XOCORF_4057_57_92	198.78	0	1	594	0	1	2.98823	1.57929
XOCORF_0713_41_76	76.31	0.1	3	227.67	0.22	3	2.98349	1.577
XOCORF_2786_355_390	194.85	0.36	3	580.57	0.13	3	2.97957	1.57511
XOCORF_3604_193_228	285.39	0.33	3	848.52	0.26	3	2.97319	1.57201
XOCORF_2641_2_34	289.39	0.12	3	860.08	0.18	3	2.97204	1.57146
XOCORF_2357_377_406	790.03	0	1	2346.94	0	1	2.9707	1.5708
XOCORF_1296_757_792	271.88	0.1	3	806.36	0.16	3	2.96587	1.56845
XOCORF_0445_113_148	287.63	0.14	3	851.33	0.38	3	2.95981	1.5655
XOCORF_1460_25_60	285.76	0.77	3	844.77	0.33	3	2.95622	1.56375
XOCORF_4494_1500_1535	315.66	0.24	4	932.45	0.25	4	2.95397	1.56265
XOCORF_4378_881_910	399.74	0	1	1180.5	0	1	2.95317	1.56226
XOCORF_1445_9_44	140.09	0.09	2	411.76	0.05	2	2.93925	1.55545
XOCORF_2117_779_813	298.59	0.3	3	877.25	0.25	3	2.93798	1.55482
XOCORF_2671_227_261	118.35	0.36	3	347.28	0.09	3	2.93435	1.55304
XOCORF_2882_364_394	1793.56	0.03	2	5260.7	0.02	3	2.93311	1.55243
XOCORF_3242_19_50	95.76	0	1	280.13	0	1	2.92533	1.5486
XOCORF_0479_201_233	352.56	0.08	3	1030.59	0.09	3	2.92316	1.54753
XOCORF_2372_241_276	180.85	0.24	3	528.41	0.03	2	2.92181	1.54686
XOCORF_0279_394_429	171.89	0.53	3	502.18	0.35	3	2.92152	1.54672
XOCORF_0963_457_492	123.88	0.94	4	361.41	0.4	4	2.91742	1.54469
XOCORF_2599_140_174	225.06	0.63	3	655.83	0.24	3	2.91402	1.54301
XOCORF_0956_193_228	145.63	0.17	2	423.17	0.22	3	2.90579	1.53893
XOCORF_3572_605_640	223.94	0.18	2	650.52	0.29	3	2.90489	1.53848
XOCORF_2094_1315_1350	273.37	0.27	2	792.31	0.05	3	2.89831	1.53521
XOCORF_0852_2032_2067	230.45	0.27	3	666.76	0.25	3	2.8933	1.53271
XOCORF_1007_3_37	85.49	0.47	2	247.34	0.31	3	2.8932	1.53267
XOCORF_4105_277_312	240.63	0.31	3	694.87	0.06	3	2.88771	1.52993
XOCORF_2883_888_920	199.41	0.62	4	575.73	0.11	4	2.88717	1.52965
XOCORF_4607_63_98	428.21	0.15	3	1233.28	0.06	3	2.88008	1.52611
XOCORF_1852_934_966	227.25	0.4	3	652.55	0.2	2	2.87151	1.52181
XOCORF_1042_283_318	445.53	0.2	3	1279.18	0.03	3	2.87114	1.52162
XOCORF_0921_13_44	171.34	0.75	4	490.94	0.17	4	2.8653	1.51868
XOCORF_3963_307_342	210.17	0.54	3	601.49	0.11	3	2.86192	1.51698
XOCORF_1841_186_216	372.3	0.11	2	1063.38	0.18	3	2.85624	1.51412
XOCORF_4165_4_33	300.47	0.27	3	856.95	0.19	3	2.85203	1.51199
XOCORF_0812_561_596	421.36	0.13	3	1198.92	0.23	3	2.84536	1.50861
XOCORF_1680_325_360	166.8	0.32	3	474.07	0.14	3	2.84215	1.50698
XOCORF_3713_627_662	546.07	0.25	3	1551.82	0.23	3	2.8418	1.5068
XOCORF_0719_833_868	205.62	0.38	3	584	0.49	3	2.84019	1.50599
XOCORF_2112_1836_1871	319.61	0.15	3	906.92	0.11	3	2.83758	1.50466
XOCORF_0131_881_910	433.54	0	1	1230.15	0	1	2.83745	1.5046
XOCORF_0081_868_900	168.86	0.13	3	478.45	0.28	3	2.83341	1.50254
XOCORF_4095_417_452	213.56	0.29	3	604.92	0.39	3	2.83255	1.5021
XOCORF_0423_1036_1070	301.62	0.31	3	852.89	0.36	3	2.8277	1.49963
XOCORF_2527_346_378	510.64	0.55	3	1443.45	0.14	3	2.82675	1.49914
XOCORF_3725_366_401	191.03	0.09	3	539.65	0.26	3	2.82495	1.49822
XOCORF_2340_447_480	321.19	0.15	3	905.67	0.18	3	2.81973	1.49556
XOCORF_2731_1131_1164	139.14	0.33	4	391.63	0.12	4	2.81465	1.49295
XOCORF_4282_150_181	525.2	0.06	2	1471.41	0.09	2	2.80162	1.48626
XOCORF_2148_355_390	289	0.06	2	807.61	0.14	3	2.7945	1.48259
XOCORF_4678_1006_1038	218.83	0.35	3	611.33	0.18	2	2.79363	1.48214
XOCORF_1175_393_428	198.6	0.37	3	553.4	0.25	3	2.78651	1.47846
XOCORF_3524_145_180	95.27	0.43	3	265.46	0.04	3	2.7864	1.4784
XOCORF_4504_129_164	134.4	0.29	3	374.29	0.26	4	2.7849	1.47762
XOCORF_3499_633_668	280.06	0.12	3	778.56	0.31	3	2.77998	1.47507
XOCORF_0306_889_923	131.79	0.2	3	365.7	0.31	3	2.77487	1.47242
XOCORF_0434_1088_1123	140.27	1.07	3	389.13	0.12	3	2.77415	1.47205
XOCORF_4006_874_903	371.15	0.09	3	1028.72	0.13	3	2.77171	1.47078
XOCORF_4426_37_71	696.76	0.35	3	1930.64	0.11	3	2.77088	1.47035
XOCORF_2659_17_52	343.41	0.02	2	950.33	0.2	3	2.76733	1.4685
XOCORF_1174_164_198	264.01	0.2	3	728.91	0.2	2	2.76092	1.46515
XOCORF_0574_197_230	242.69	0.4	3	669.57	0.13	3	2.75895	1.46412
XOCORF_2257_61_96	71.23	0	1	195.19	0.29	3	2.74028	1.45432
XOCORF_3099_982_1014	223.67	0.63	3	611.48	0.54	3	2.73385	1.45093
XOCORF_4266_267_302	469.27	0.05	3	1280.43	0.06	3	2.72856	1.44814
XOCORF_3190_663_693	588.53	0.13	2	1605.23	0.04	3	2.72752	1.44759
XOCORF_4302_33_63	8849.98	0.03	2	24120.2	0.04	3	2.72545	1.4465
XOCORF_4075_156_190	464.79	0.12	3	1266.38	0.06	3	2.72463	1.44606
XOCORF_2947_48_81	611.78	0	1	1666.75	0	1	2.72443	1.44595
XOCORF_3179_321_354	221.4	0.46	4	603.13	0.28	4	2.72416	1.44581
XOCORF_1749_195_227	156.99	0.14	2	426.91	0.44	3	2.71935	1.44326
XOCORF_1765_70_99	133.37	0	1	362.58	0	1	2.7186	1.44287
XOCORF_3245_252_287	808.14	0.07	3	2196.41	0.14	3	2.71786	1.44247
XOCORF_2071_241_276	555.88	0.14	3	1509.03	0.1	3	2.71467	1.44078
XOCORF_4314_80_110	159.59	0.17	3	433.16	0.2	3	2.71421	1.44053
XOCORF_2626_369_398	1172.51	0	1	3177.97	0	1	2.7104	1.43851
XOCORF_3048_2141_2176	267.1	0.23	3	722.35	0.03	3	2.70442	1.43532
XOCORF_2813_432_467	109.93	0.61	2	297	0.22	3	2.70172	1.43388
XOCORF_0785_297_332	517.24	0.15	3	1396.61	0.17	3	2.70012	1.43302
XOCORF_2822_1031_1066	214.04	0.04	3	577.44	0.12	3	2.69781	1.43179
XOCORF_4537_176_211	242.33	0.49	3	653.64	0.06	3	2.69731	1.43152
XOCORF_3889_373_406	159.11	0.14	3	428.79	0.11	3	2.69493	1.43025
XOCORF_2131_223_254	217.68	0	1	586.5	0	1	2.69432	1.42992
XOCORF_0407_326_358	152.08	0	1	409.43	0	1	2.6922	1.42879
XOCORF_2267_1388_1423	238.21	0.99	2	639.9	0.47	3	2.68629	1.42561
XOCORF_3123_77_109	546.68	0.1	3	1468.12	0.16	3	2.68552	1.4252
XOCORF_0418_235_269	142.27	0	1	381.94	0.46	3	2.68461	1.42471
XOCORF_0087_303_332	558.91	0	1	1499.98	0	1	2.68376	1.42426
XOCORF_1579_4_39	235.48	0	1	630.53	0	1	2.67764	1.42096
XOCORF_0083_669_701	117.32	0.24	3	314.1	0.22	4	2.67729	1.42077
XOCORF_1393_205_239	379.33	0.23	3	1014.35	0.15	3	2.67406	1.41903
XOCORF_4134_152_186	265.59	0.24	3	708.92	0.14	3	2.66923	1.41642
XOCORF_2720_477_512	156.56	0.37	3	414.73	0.18	3	2.64902	1.40546
XOCORF_2614_2982_3017	242.02	0.49	3	640.53	0.15	3	2.6466	1.40414
XOCORF_2460_46_76	148.18	0.52	4	391.25	0.3	5	2.64037	1.40074
XOCORF_1999_567_602	186.06	0.39	3	491.25	0.28	3	2.64028	1.40069
XOCORF_3761_638_672	309.34	0.16	2	816.67	0.12	3	2.64004	1.40056
XOCORF_1461_28_58	1813.55	0	1	4787.56	0	1	2.63988	1.40047
XOCORF_2473_1033_1068	230.22	0.43	3	601.8	0.05	3	2.61402	1.38627
XOCORF_3417_505_540	137.64	0.95	2	359.46	0.03	3	2.6116	1.38493
XOCORF_1908_1275_1310	238.94	0.18	3	623.98	0.14	3	2.61145	1.38485
XOCORF_0821_654_689	181.46	0.22	3	471.89	0.21	3	2.60052	1.3788
XOCORF_4427_64_99	173.16	0	1	449.71	0	1	2.59708	1.37689
XOCORF_0312_587_622	369.15	0.17	3	958.14	0.34	3	2.59553	1.37603
XOCORF_4657_480_509	611.6	0	1	1583.36	0	1	2.58888	1.37233
XOCORF_3765_285_318	236.57	0.18	3	610.23	0.1	3	2.57949	1.36709
XOCORF_1503_83_113	218.04	0.25	2	560.89	0.23	3	2.57242	1.36313
XOCORF_3986_83_112	252.68	0.36	3	649.58	0.1	3	2.57076	1.3622
XOCORF_2125_9_44	351.53	0.35	3	902.86	0.07	3	2.56837	1.36085
XOCORF_3092_857_892	360.43	0.07	3	924.41	0.04	3	2.56474	1.35881
XOCORF_4547_441_476	170.8	0	1	437.84	0.32	3	2.56347	1.3581
XOCORF_3669_369_402	302.23	0.2	3	773.57	0.32	3	2.55954	1.35588
XOCORF_2663_102_132	137.18	0.74	3	350.4	0.45	3	2.55431	1.35293
XOCORF_1469_896_927	413.55	0	1	1055.89	0	1	2.55323	1.35233
XOCORF_2528_3252_3284	237.24	0.38	3	605.55	0.36	3	2.55248	1.3519
XOCORF_3605_17_50	305.32	0.08	3	778.88	0.14	3	2.55103	1.35108
XOCORF_3353_21_56	539.28	0.98	2	1375.37	0.21	3	2.55038	1.35071
XOCORF_1307_225_260	1276.5	0.12	3	3254.48	0.11	3	2.54953	1.35023
XOCORF_2933_456_489	664.17	0.07	3	1692.67	0.08	3	2.54855	1.34968
XOCORF_1407_103_132	179.52	0	1	457.21	0	1	2.54685	1.34871
XOCORF_3905_676_711	63.6	0	1	161.77	0.16	3	2.54355	1.34685
XOCORF_0181_165_200	502.58	0.43	3	1272.62	0.05	3	2.53217	1.34038
XOCORF_0419_3_37	234.09	0.17	3	592.12	0.1	3	2.52945	1.33883
XOCORF_0193_1225_1258	640.07	0.78	3	1618.65	0.32	3	2.52886	1.33849
XOCORF_0814_532_566	486.83	0.17	3	1227.81	0	2	2.52205	1.3346
XOCORF_1468_60_89	282.91	0	1	712.98	0	1	2.52017	1.33352
XOCORF_1099_264_297	104.11	0.38	2	262.33	0.11	3	2.51974	1.33327
XOCORF_4262_37_72	365.4	0.02	3	920.66	0.16	3	2.51959	1.33319
XOCORF_4556_33_64	295.63	0	1	744.84	0	1	2.5195	1.33314
XOCORF_0687_1841_1876	228.46	0.32	3	573.7	0.1	3	2.51116	1.32835
XOCORF_0390_1246_1276	246.51	0.76	3	618.98	0.1	3	2.51097	1.32825
XOCORF_4011_118_148	204.53	0.45	3	512.17	0.21	3	2.50413	1.32431
XOCORF_1171_104_133	531.84	0	1	1331.34	0	1	2.50327	1.32381
XOCORF_2269_210_241	305.07	0.75	2	762.95	0.05	3	2.5009	1.32245
XOCORF_3046_415_445	165.11	0.23	3	412.86	0.42	3	2.50051	1.32223
XOCORF_0420_329_364	329.24	0	1	821.66	0	1	2.49563	1.3194
XOCORF_2934_1125_1160	10285.6	0.05	3	25640.2	0.1	3	2.49282	1.31778
XOCORF_1981_4088_4120	756.36	0.2	3	1884.42	0.07	3	2.49143	1.31698
XOCORF_0824_300_333	403.68	0.54	3	1004.67	0.26	3	2.48878	1.31544
XOCORF_2374_779_814	473.6	0.28	4	1176.43	0.08	3	2.48402	1.31267
XOCORF_1806_161_196	282	0.13	3	700.49	0.11	3	2.48401	1.31267
XOCORF_1341_905_940	445.71	0.2	3	1106.79	0.19	3	2.48321	1.3122
XOCORF_2625_40_69	1195.04	0	1	2967.17	0	1	2.4829	1.31203
XOCORF_0489_1265_1300	81.77	0	1	202.84	0.04	2	2.48062	1.3107
XOCORF_3479_284_319	297.38	0.66	3	737.65	0.2	3	2.4805	1.31063
XOCORF_4570_641_676	559.82	0	1	1388.49	0	1	2.48024	1.31048
XOCORF_2371_33_62	177.52	0.15	2	440.03	0.09	3	2.47876	1.30962
XOCORF_0165_24_54	1793.2	0	1	4443.72	0	1	2.4781	1.30923
XOCORF_1036_545_580	308.35	0	1	763.57	0	1	2.47631	1.30819
XOCORF_0501_148_178	191.87	0.09	3	475.01	0.13	3	2.47569	1.30783
XOCORF_3330_495_528	387.68	0.19	3	959.39	0.02	3	2.4747	1.30725
XOCORF_0195_67_101	928.85	0.18	3	2298.22	0.05	3	2.47426	1.307
XOCORF_1487_443_477	658.3	0.09	3	1627.4	0.16	3	2.47213	1.30575
XOCORF_4119_3_38	1013.28	0.04	3	2502.15	0.02	3	2.46936	1.30414
XOCORF_1399_391_420	114.78	0.31	3	282.63	0.08	3	2.46236	1.30004
XOCORF_0340_675_710	245.29	0.22	3	603.68	0.1	3	2.46109	1.2993
XOCORF_1499_125_160	730.8	0.17	3	1796.67	0.16	3	2.4585	1.29778
XOCORF_2639_210_239	833.03	0.03	3	2046.19	0.07	3	2.45632	1.2965
XOCORF_0911_49_84	290.24	0.07	3	712.04	0.22	3	2.45328	1.29471
XOCORF_0015_121_152	625.77	0.31	3	1533.4	0.14	3	2.45042	1.29303
XOCORF_0101_9_44	235.58	0.36	4	576.43	0.31	4	2.44685	1.29093
XOCORF_1238_35_65	203.14	0	1	495.62	0	1	2.4398	1.28676
XOCORF_1063_853_888	525.35	0.23	3	1280.43	0.1	3	2.43729	1.28528
XOCORF_1213_686_721	291.08	0.09	3	709.23	0.33	3	2.43655	1.28484
XOCORF_0965_223_257	236.27	0.26	3	574.63	0.19	3	2.43209	1.2822
XOCORF_2537_2635_2670	337.05	0.27	3	819.48	0.2	3	2.43133	1.28175
XOCORF_0678_1576_1609	322.15	0.11	2	782.31	0.02	2	2.4284	1.28001
XOCORF_2142_88_119	398.89	0.06	3	967.2	0.08	3	2.42473	1.27782
XOCORF_2963_2_37	207.62	0.39	3	502.18	0.3	3	2.41875	1.27426
XOCORF_1390_131_163	197.06	0.31	2	475.94	0.11	2	2.4152	1.27214
XOCORF_3002_4_36	282.79	0.17	3	682.69	0.39	3	2.41412	1.2715
XOCORF_3915_544_579	796.87	0.1	3	1914.71	0.18	3	2.40279	1.26471
XOCORF_0093_641_676	92.49	0	1	222.05	0	1	2.4008	1.26352
XOCORF_2796_569_601	226.21	0.05	2	542.78	0.18	3	2.39945	1.2627
XOCORF_0038_16_45	1196.13	0	1	2867.85	0	1	2.39761	1.2616
XOCORF_1312_123_158	10193.5	0.05	3	24426.9	0.02	3	2.39632	1.26082
XOCORF_3916_601_636	388.75	0.07	2	930.03	0.14	3	2.39236	1.25843
XOCORF_2030_321_356	633.23	0.21	3	1512.16	0.08	3	2.38801	1.25581
XOCORF_3778_321_356	146.63	0	1	349.46	0.31	2	2.38328	1.25295
XOCORF_3893_337_371	166.92	0.21	3	397.56	0.23	3	2.38174	1.25202
XOCORF_1466_241_276	9942.91	0.12	2	23673.9	0.07	3	2.38099	1.25156
XOCORF_2161_742_775	448.01	0.26	3	1065.88	0.16	3	2.37914	1.25044
XOCORF_1032_196_225	1180.14	0	1	2806.96	0	1	2.3785	1.25005
XOCORF_3220_461_490	154.02	0.61	3	365.39	0.14	3	2.37235	1.24632
XOCORF_1977_580_615	266.37	0	1	630.53	0	1	2.36712	1.24313
XOCORF_0982_532_565	255.89	0.15	3	605.55	0.1	3	2.36645	1.24272
XOCORF_3539_132_161	250.29	0.14	2	592.12	0.05	2	2.36574	1.24229
XOCORF_1103_362_394	290.42	0.24	3	686.44	0.18	3	2.36361	1.24099
XOCORF_1270_320_354	158.02	0.1	3	373.2	0.04	3	2.36173	1.23984
XOCORF_2013_730_760	485.87	0	1	1146.77	0	1	2.36024	1.23893
XOCORF_2288_99_134	87.76	0	1	207.06	0	1	2.35939	1.23841
XOCORF_0116_521_556	643.7	0.32	3	1517.78	0.14	3	2.3579	1.2375
XOCORF_2982_483_518	187.03	0.21	3	440.65	0.04	3	2.35604	1.23636
XOCORF_1059_377_407	993.17	0	1	2337.57	0	1	2.35365	1.2349
XOCORF_2445_92_122	605.79	0	1	1425.03	0	1	2.35235	1.2341
XOCORF_1268_896_927	461.15	0	1	1083.99	0	1	2.35062	1.23304
[truncated: 1,167 more rows]
